# Supplementary material for: Topographical Distribution of Neuroanatomical Abnormalities Following COVID-19 Invasion: A Systematic Literature Review
Source: Clin Neuroradiol. 2023 Sep 11;34(1):13–31. doi: 10.1007/s00062-023-01344-5 (PMC10881816; doi:10.1007/s00062-023-01344-5)
Supplement: Supplementary file 1 — S1 Table. Summary characteristics of the included studies. [file 62_2023_1344_MOESM1_ESM.xlsx]

## Sheet: Summary of included studies
S/N	Author, year and location	Study type	Total number of participants	Total number of acute COVID-19 patients	Total number of long COVID-19 patients	Neuroimaging modality	Brain regions implicated																	Clinical findings
							Grey matter													White matter		Cerebro/ neurovascular system	Spine
							Cortical regions								Subcortical regions					Corpus callosum	Other tracts
							OFL	FL	MC	SC	PL	TL	OL	OR	Olfactory	Amygdala	BG and T	Cerebellum	Brainstem
1	Abdelzaher et al., 2022, Egypt	Retrospective	135	135	N/A	CT					X						X							Neurological: Disturbed level of consciousness, focal neurologic deficit, seizures, headache, visual symptoms, ataxia, behavioural changes, neck stiffness, Neuroimaging: Acute ischemic infarcts [large territorial infarcts (involving the whole vascular territory) in the middle cerebral artery territory, anterior cerebral artery territory and posterior cerebral artery territory], cerebral venous si…
2	Abenza-Abildúa et al., 2020, Spain	Retrospective	54	30	N/A	CT and MRI					X											X		Neurological: Acute confusional syndrome, neuromuscular disease, headache, cerebrovascular disease, encephalopathies/encephalitis. Neuroimaging: No alterations, intraparenchymal haemorrhage, venous thrombosis, encephalopathy, cavernoma and chronic lacunar lesions.
3	Agarwal et al., 2020, USA	Retrospective	115	115	N/A	MRI					x							x		x	x	x		Neurological: Leukoencephalopathy, cerebral microbleeds. Neuroimaging: Diffuse leukoencephalopathy and diffuse cerebral microbleeds in subcortical white matter (WM), cerebral microbleeds in a lobar distribution as well as involvement of the splenium of the corpus callosum, leukoencephalopathy in peri-rolandic regions.
4	Agarwal et al., 2021, USA	Retrospective	4530	21	N/A	MRI												X	X					Neurological: Encephalopathy, microhemorrhages, ischemic stroke, cortical ribboning, hemorrhagic stroke, subarachnoid and intraventricular hemorrhage, and pachymeningeal enhancement. Neuroimaging: Increase in ventricle size, white matter changes on initial and follow-up imaging.
5	Al-Mufti et al., 2021, USA	Retrospective	13500	13500	N/A	CT and MRI						x	x											Neurological: Headache, seizures or unilateral weakness, dyspnea, myalgia, and fatigue, hemiparesis, aphasia, or hemianopia. Neuroimaging: Brain injury, including hemorrhage, venous infarction, venous infarction with hemorrhagic changes, dural venous sinus thrombosis, and isolated cortical vein thrombosi. Isolated hemorrhage, venous infarction, or venous infarction with hemorrhagic changes. Vesse…
6	Alonazi et al., 2021, Saudi Arabia	Retrospective	62	46	N/A	CT and MRI					x		x				x							Neurological: Stroke, cerebral hemorrhage, global hypoxic-ischemic encephalopathy, right-sided weakness, right hemihyposthesia, aphasia, cerebral ischemic stroke. Neuroimaging: Brain lesions, recent trritorial infacrts, recent lacunar infarcts, a pattern of bilateral scattered focal subcortical white matter lesions, white matter microangiopathy, decreased signal intensity in the thalami.
7	Altunisik et al., 2021, Turkey	Retrospective	116	36	N/A	MRI		X							X									Neurological: Persistent headaches, vertigo/ dizziness, experienced impaired taste, pulmonary involvement, sinonasal symptoms. Neuroimaging: The right and left olfactory bulbs as hypointense ovoid structures, olfactory bulbs are atrophic. Normal and increased signal intensity in bilateral olfactory bulbs.
8	Alves et al., 2021, Brazil	Retrospective	29	27	N/A	CT		x			x	x					x	x				x		Neurological: N/A Neuroimaging: Extensive acute ischemic stroke affecting the right middle cerebral artery (MCA) territory that was accompanied by a hyperdense artery, acute ischemic stroke in the left cerebellar hemisphere in the territory of the posterior inferior cerebellar artery, ischemic stroke in the left frontal lobe, together with an intraparenchymal hematoma in the anterior pole of the …
9	Aragao et al., 2021, Brazil	Retrospective	232	232	N/A	CT and MRI				x	x				x			x		x				Neurological: Headache, seizure, dysesthesia, inferior limbsparesthesi, myopathy, syncope, alteration ofconsciousnes, hemiparesis, dizziness, hemiparesthesia, visual field fog, severe depression, parkinsonism, coma, ischemic encephalopathy due to cardiac arrest, left facialpalsy, encephalitis, desorientation. Neuroimaging: Corpus callosum restricted fiffusion weighted imaging lesion and olfactory…
10	Arandela et al., 2021, USA	Retrospective	10	10	N/A	CT and MRI		X			X		X					X	X			X		Neurological: Dyspnea on exertion, hypoxia- malaise, arthralgias, headache, poor appetite, diarrhea, generalized weakness, asymptomatic, cough, sore throat, diaphoresis, fever, myalgia, hyperactive delirium. Neuroimaging: Acute ischemic strokes, FLAIR hyperintensities, subarachnoid hemorrhage, intraparenchymal hemorrhage, and unremarkable. Acute parenchymal hemorrhage centered in the left frontal…
11	Arica-Polat et al., 2022, Turkey	Cross-sectional	176	170	N/A	MRI		x			x													Neurological: Insomnia, delirium, hallucinations, headache, increased forgetfulness, tremors, perceptual impairment, hemiparesis, dizziness, apathy, confusion, encephalopathy, epileptic seizures, ptosis. Neuroimaging: Multiple ischemic gliotic foci, temporal/frontotemporal atrophy, widespread atrophy, infarcts.
12	Azab et al., 2021, Egypt	Retrospective	1500	970	N/A	CT and MRI															X	X		Neurological: Optic neuritis, seizures, ataxia, viral encephalitis, acute necrotizing encephalopathy, Guillain-Barre syndrome, acute ischemic stroke, cerebral venous sinus thrombosis. Neuroimaging: White matter lesions, demyelinating hyper-intensities, leptomeningeal enhancement, necrotic hemorrhages, MRI microvascular brain lesions, acute necrotizing encephalopathy, encephalitis, posterior cereb…
13	Bruce et al., 2021, USA	Retrospective	12	12	N/A	CT											X					X		Neurological: Impaired consciousness, with minimal or no localizing neurological findings. Neuroimaging: Subacute posterior circulation infarct, subacute left middle and right parieto-occipital infarction with hemorrhagic conversion, large left cerebral intraparenchymal hematoma with intraventricular extension.
14	Bungenberg et al., 2022, Germany	Cross-sectional	50	50	N/A	MRI	X	X				X			X		X			X				Neurological: Altered sense of smell and/or taste, fatigue, chills, overall body aches and feeling sick, cough, fever, dyspnea, headache, cognitive complaints, difficulties in attention and concentration, memory complaints, word-finding problems, sleep problems. Neuroimaging: Cerebral microbleeds, white matter hyperintensities.
15	Burulday et al., 2022, Turkey	Retrospective	23	23	N/A	MRI									X	X								Neurological: Loss of smell, headaches, nasal obstruction, cough. Neuroimaging: Increase in left and right corpus amygdala areas.
16	Büttner et al., 2021, Germany	Retrospective	565	34	N/A	CT and MRI															X			Neurological: Critical illness, therapy-associated encephalopathy, prolonged wake-up reaction or weaning, signs of hypoxic brain injury/post-resuscitation status/oxygen desaturation. Neuroimaging: Brain imaging abnormalities either on initial or follow-up brain imaging. Hemorrhagic manifestations, microbleeds, focal sulcal convexity subarachnoid hemorrhage, superficial hemosiderosis of the convex…
17	Chammas et al., 2021, France	Retrospective	112	112	19	MRI														x	x			Neurological: Impaired consciousness confusion, pyramidal tract signs, agitation, headaches, pathologic awakening, anosmia and ageusia, and seizures. Neuroimaging: Leptomeningeal enhancement, multifocal and circumscribed FLAIR white matter hyperintensities, diffuse white matter FLAIR hyperintensities, white matter microhemorrhages, ischemic stroke, focal enhancement, FLAIR hyperintensities involv…
18	Chougar et al., 2020, France	Cross-sectional	1176	73	N/A	MRI											X			X	X	X		Neurological: Altered consciousness, confusion, severely impaired consciousness, coma, delayed awakening after sedation withdrawal, focal neurologic deficit, seizure, behavioral abnormalities, headache. Neuroimaging: Ischemic lesions, cerebral venous thrombosis, microhemorrhages, involvement of the corpus callosum, microhemorrhages on extracorporeal membrane oxygenation, perfusion abnormalities, …
19	Conklin et al., 2021, USA	Retrospective	154	16	N/A	CT and MRI												X		X	X			Neurological: Persistent unresponsiveness, focal neurologic deficits. Neuroimaging: Numerous susceptibility weighted imaging hypointense foci, predominantly involving the subcortical and deep white matter (corpus callosum, internal capsules, and cerebellar white matter), as well as diffuse diffusion-weighted imaging and T2/FLAIR hyperintensity throughout the white matter. Diffuse white matter hyp…
20	Coolen et al., 2020, Belgium	Prospective	62	19 (post-mortem)	N/A	MRI	x										x							Neurological: Agitation, confusion, disorientation, headache, seizure. Neuroimaging: Hemorrhages, edema, and olfactoryc left and bulb abnormalities. Inccreased T1WI signal of basal ganglia and thalami, suppression off at signal intensity on T2WI, increased signal intensity of the cortical ribbon and the ventricular wall on DWI, and globallyreduced apparent diffusion coefficient (ADC) values in th…
21	D’Amore et al., 2020, Italy	Observational	27	15	N/A	CT and MRI		X			X		X								X	X		Neurological: N/A. Neuroimaging: Medial occipital loss of gray white differentiation consistent with acute ischemia, ill-defined, bilateral hemispheric, white matter hypoattenuation, sparing the adjacent cortex, tapering off in the polar aspect of the frontal lobes, consistent with vasogenic edema.
22	Deeb et al., 2021, UAE	Retrospective	1075	33	N/A	CT and MRI		X			X		X					X			X	X		Neurological: Encephalopathy (altered behaviour and altered sensorium), myalgia/myositis, stroke, seizures, peripheral and cranial nerve injury. Neuroimaging: Normal CT scan, minor periventricular hypodensity suggestive of small vessel-related ischemia, multifocal white matter hyperdense foci suggestive of petechial haemorrhages, showing old and evolving/new right MCA territory infracts, low atte…
23	Delorme et al., 2021, France	Retrospective	1979	245	N/A	MRI											X				X	X		Neurological: Fever, cough, chest pain, myalgia, dyspnea, nausea/vomitting, diarrhea, fatigue, anosmia, dysgueusia. Neuroimaging: Ischaemic strokes, intracerebral haemorrhages, cerebral venous thrombosis, cytotoxic lesions, basal ganglia abnormalities and white matter enhancing lesions. MRI finding was also reported as normal.
24	Dilber et al., 2021, Turkey	Retrospective	2530	382	N/A	MRI																		Neurological: Headache, dizziness, anosmia, ageusia, vertigo/nausea, febrile seizure, acute symptomatic seizure, afebrile seizure, meningoencephalitis. Neuroimaging: Normal, contrast/non-contrast cranial MRI were normal except for mild meningeal enhancement.
25	Dixon et al., 2020, UK	Retrospective	30	10	N/A	MRI														x				Neurological: Altered mental state, weakness, seizure, tremors and an abnormal brainstem pattern of ventilation. Neuroimaging: Abnormal neurology and a common distribution of white matter lesions or hyperintensitie, with a predilection for the splenium of the corpus callosum. Microhaemorrhages in the splenium of the corpus callosum and juxtacortical and subcortical white matter.
26	Dodd et al., 2021, USA	Retrospective	10	10	N/A	CT		x																Neurological: Headache and lethargy, subarachnoid hemorrhage and interventricular hemorrhage. Neuroimaging: Subarachnoid hemorrhage (SAH) concentrated in the prepontine and premedullarycisterns.
27	Douaud et al., 2022, UK	Retrospective	785	401	N/A	MRI	x	x			x		x			x								Neurological: Cognitive decline and impairment. Neuroimaging: The parahippocampal gyrus, orbitofrontal and anterior cingulate cortex, but also markedly extending, particularly in the left hemisphere, to many fronto-parietal and temporal regions. Mean diffusivity differences in longitudinal effects between cases and controls were seen mainly in the orbitofrontal cortex, anterior cingulate cortex, …
28	Duan et al., 2021, USA	Observational	120	58	N/A	CT						x						x		x		x		Neurological: Encephalopathy, intracerebral haemorrhage, peripheral nerves alterations, stroke, subarachnoid hemorrhage, brain tumor, transient ischemic attack. Neuroimaging: Lower gray matter volume in superior/medial/ middle frontal gyri, gray matter volume atrophy in temporal, parietal, and cerebellar lobes, white matter hyperintensity in frontal cortical region/right frontal lobe/right pre-fr…
29	Elizondo et al., 2021, Mexico	Retrospective	481	47	N/A	MRI		x							x		x	x			x	x		Neurological: Ischemic infarcts, metaboliccerebellarsyndrome, venousthrombosis, stiffneck ,headache, disorientation, anosmia, areflexia, absent conjugated gaze fixation, indifferent fixation, and an indifferent Babinski sign. Neuroimaging: Brain microbleeds and ischemic cerebrovascular, abnormal signal intensity (cortical hyperintensity influid sensitive sequences) in the gyrus rectus and olfacto…
30	Ermis et al., 2021, Germany	Prospective	53	53	N/A	CT and MRI		X			X						X			X	X			Neurological: Hyposmia/anosmia, ageusia, encephalopathy, headache, vertigo/dizziness, nausea/emesis, neuralgia, general muscle weakness/pain. Neuroimaging: Multiple spotted or confluent hyperdense lesions on axial fluid-attenuated inversion recovery (FLAIR) partly with contrast enhancement in the basal ganglia. Multiple microbleeds in T2* sequences with emphasis on the corpus callosum and the whi…
31	Escalard et al., 2020, France	Prospective	12	12	N/A	CT and MRI							x					x				x		Neurological: N/A Neuroimaging: Lower clot burden scores, associated with lower rate of recanalization after thrombolysis, higher rates of multivessel occlusions, associated with lower rate of recanalization after thrombectomy, and higher infarct core volume.
32	Eskandar et al., 2021, USA	Retrospective	4711	581	N/A	CT and MRI																X		Neurological: Altered mentation, normal mentation with other neurologic signs and symptoms compatible with COVID-19 (neuro-COVID-19 complex), stroke, seizures, and other brain lesions. Neuroimaging: Consistent with acute or subacute infarcts, intracerebral hemorrhage, or subarachnoid hemorrhage.
33	Fällmar et al., 2021, Sweden	Prospective	19	19	N/A	MRI		X				X					X	X	X	X	X			Neurological: Cranial nerve affection, central or peripheral paralysis, extrapyramidal, sensory symptoms and altered mental status including confusion, encephalopathy and reduced level of consciousness. Neuroimaging: Bilateral frontal subacute infarcts with contrast enhancement. The left infarct is limited to deep white matter. White matter change in deep white matter, contrast enhancement in par…
34	Flores-Silva et al., 2021, Mexico	Prospective	1072	163	N/A	CT and MRI		X			X		X									X		Neurological: Headache, muscle pain, myopathy, anosmia, dysgeusia, dizziness, altered mental status, delirium, delayed recovery of mental status after sedation, seizures, stroke, ischemic, hemorrhagic, encephalitis, and weakness. Neuroimaging: Abnormal.
35	Franceschi et al., 2020, USA	Observational	10	10	N/A	CT and MRI		X			X	X	X	insular cortex			X	X			X			Neurological: Sudden right hemineglect, fever, difficulty breathing, sudden-onset left-sided weakness, numbness, cough, altered mental status, bilateral loss of vision, headache, right upper extremity weakness, slurred speech, shortness of breath. Neuroimaging: Areas of restricted diffusion in the left frontal and parieto-occipital regions consistent with acute infarctions. Acute and subacute inf…
36	Freeman et al., 2021, USA	Retrospective	2820	59	N/A	MRI												x		x		x		Neurological: White matter lesions of small vessel ischemic disease, abnormal basal ganglia signal from hypoxemia, and microhemorrhage associated with acute or subacute infarcts. Neuroimaging: White matter lesions atypical for hypoxic injury, delayed posthypoxic leukoencephalopathy, chronic small vessel ischemic disease, and infarction, and had involvement of the bilateral middle cerebellar pedun…
37	Garcia et al., 2021, USA	Cross-sectional	18	18	N/A	MRI	x	x			x							x						Neurological: Headache, blurry vision, cognitive decline, seizure, delusions, anosmia, AMS, paranoia, apraxia, tremor, diplopia, ageusia, opththalmoparesis, facial palys, stroke, hypoxic-brain injury, encephalopathy, pseudotumor cerebri, Bell's palsy. Neuroimaging: SAH ACA aneurysm, Multiple ischemic strokes, occipital stroke, bilateral pontine and thalamic T2W hyperintensities, global brain Atro…
38	García-Azorín et al., 2021, Spain	Observational	233	221	N/A	CT and MRI					X						X			X	X	X		Neurological: Stroke, neuromuscular symptoms, altered mental status, anosmia, headache, seizures, cranial neuropathies, movement disorders, and meningoencephalitis. Neuroimaging: Gadolinium-enhanced T1-weighted sequence, diffusion-weighted imaging sequence, FLAIR sequence showing cortico-subcortical hyperintense lesions, in the convexity of both parietal lobes, suggestive of subacute ischaemic le…
39	Gogu et al., 2021, Romania	Retrospective	1866	101	N/A	CT		x			x	x	x							x				Neurological: Headaches and dizziness, cerebrovascularevents (ischemic stroke, cerebral hemorrhage, cerebral venous sinus thrombosis, and seizures), inflammatory manifestations (encephalitis and Guillain–BarréSyndrome), cranial nerve abnormalities (anosmia, dysgeusia/ageusia, impaired eye movement, and facialnerve palsy), depressed level of consciousness (acute confusional syndrome and coma), and…
40	Gorgulu et al., 2021, Turkey	Retrospective	1093	42	N/A	CT											x	x						Neurological: Clouding of consciousness, loss of strength in extremities, speech disorder, seizure, walking difficulty, headache, vertigo, syncope, paraesthesia, ischaemic stroke, cerebral haemorrhage, epilepsy, transient ischaemic attack and acute inflammatory demyelinating polyneuropathy. Neuroimaging: Cerebral hemorroragy, Lober, Bazal ganglion, thalamus, Cerebellum, pons.
41	Greenway et al. 2021, USA	Retrospective	8675	180	N/A	CT and MRI		X			X	X	X				X	X			X			Neurological: Headache, encephalopathy, focal neurologic symptom, trauma, pre-operative screening, seizure. Neuroimaging: Acute right medial occipital infarct; thin hyperintense subdural hematoma involving the left frontotemporal region; multi-focal acute/subacute infarct within the right frontoparietal lobes; acute left frontoparietal lacunar infarct; acute infarcts of the bilateral cerebral hem…
42	Guilmot et al., 2021, Belgium	Prospective	349	15	N/A	CT and MRI													X			X	X	Neurological: Cauda equina syndrome, delirium, neuropsychiatric, coma, acute cerebrovascular disease, cranial neuropathy, associated seizures, and associated anosmia. Neuroimaging: Multiple cranial nerve involvement and cauda equina enhancement.
43	Günbey et al., 2021, Turkey	Retrospective	381	354	N/A	CT and MRI		x			x	x					x	x		x				Neurological: Headache, fever, syncope, weakness, gait disturbance, and altered mental status. Neuroimaging: Intrafarcts, parenchymal hemorrhages, encephalitis, cortical signal abnormality, PRES, and cranial nerve involvement.
44	Hazzaa, 2021, UK	Retrospective	23	23	N/A	CT and MRI						X	X				X			X	X	X		Neurological: Cough, shortness of breath, fever, decreased oxygen saturation with acute respiratory distress syndrome (ARDS), confusion, focal neurological deficit, coma, cognitive difficulty, and falls. Neuroimaging: Multiple bilateral non-territorial T2/FLAIR white matter hyperintense lesions with diffusion restriction on DWI and ADC maps, extending to the corpus callosum. Bilateral subdural co…
45	Hellgren et al., 2021, Sweden	Observational	734	35	N/A	MRI		x		x	x										x			Neurological: Cognitive impairment, mildly/moderately impaired cognition, depression, anxiety, fatigue. Neuroimaging: Higher cerebral dysfunction, new white matter lesions with a typical distribution with a predilection for the parietal and frontal lobea, susceptibility weighted imaging abnormalities, mainly located in the grey-white matter junction.
46	Hernandez-Fernandez, 2020, Spain	Retrospective	1683	121	N/A	CT		x			x		x											Neurological: Bilateralinterstitial pneumoni, cerebral ischaemia, intracerebral haemorrhage, and posterior reversible encephalopathysyndrome (PRES)-type leukoencephalopathy. Neuroimaging: Subacute ischaemic lesions in the right middle cerebral artery (insular and temporo-occipitaltransition), Basal CT. Focal cortico-subcortical haemorrhages, and multiple foci of associated SAH. Affectation of the…
47	Iqbal et al., 2021, Qatar	Retrospective	15	15	N/A	CT and MRI															X			Neurological: Insomnia, elation, abnormal behaviour, delusions, irritability, agitation, aggressive behaviour, anxiety, impaired concentration, persecutory beliefs, auditory hallucinations. Neuroimaging: Metastases, mild white matter ischaemic changes.
48	Jain et al., 2020, USA	Retrospective	3218	454	N/A	CT												x		x				Neurological: Altered mental status or delirium, stroke, and mechanical fallor trauma, syncope, headache, dizziness, seizure and ataxia. Neuroimaging: Encephalitisand patients had hypoxicanoxic injury, thromoembolic ischemic stroke, emorrhagicstrokes.
49	Jegatheeswaran et al., 2022, Canada	Retrospective	422	103	N/A	CT and MRI					X								X	X	X	X	X	Neurological: Confusion/delirium, altered level of consciousness, focal neurological deficit, headache, gait/balance, dizziness/syncopal episode, loss of taste or smell, seizure, as well as spinal sequelae including syndrome Guillian-Barre syndrome, dyspnea, progressive cough. Neuroimaging: Macrohemorrhages, hemorrhagic complications of ischemia, subdural hemorrhage (presumed traumatic), aneurysm…
50	Jensen-Kondering et al., 2021, Germany	Retrospective	12	12	2	MRI											x	x			x			Neurological: Confusion, temporary loss of consciousness, impaired consciousness, right paresthesia, dizziness, suddenhearing loss, headache, hyposmia andhypogeusi. Neuroimaging: Acute infarcts, diffuse subarachnoid hemorrhage, cerebellar intracerebral hemorrhage, primarilycentral pontine myelinolysis, pronounced microangiopathicwhite matter damage, old embolic infarcts, minimal microangiopathic …
51	Kalekar et al., 2021, India	Retrospective	80	80	N/A	CT and MRI		X		X	X	X	X				X	X	X		X	X	X	Neurological: Sudden-onset upper or lower limb weakness associated with facial asymmetry and slurring of speech, throbbing headache, loss of consciousness, aphasia, and tingling sensation. Neuroimaging: Arterial stroke, venous stroke, meningitis, transverse myelitis, spontaneous hemorrhage, acute disseminated encephalomyelitis, encephalitis. Ill-defined hypodensity in affected cortical/subcortica…
52	Kandemirli et al., 2021, Turkey	Prospective	23	23	N/A	MRI							X		X							X		Neurological: Sudden onset, isolated olfactory dysfunction, initial olfactory dysfunction, related symptoms of COVID-19. Neuroimaging: Abnormality in olfactory bulb signal intensity in the forms of diffusely increased signal intensity, scattered hyperintense foci or microhemorrhages.
53	Karvigh et al., 2021, Iran	Retrospective	508	10	N/A	CT																X		Neurological: Global aphasia right hemiparesis, decreased level of consciousness, global aphasia right hemiplegia, left gaze deviation, dysphasia left hemiparesis sunset eye, left hemianopia, coma bilateral mydriasis, Wernicke aphasia left hemiplegia, left hemianopia, dysarthria, right facial palsy, right hemiplegia. Neuroimaging: Large artery involvement with large infarct size, but no hemorrhag…
54	Katz et al., 2020, USA	Retrospective	585	86	N/A	CT and MRI																x		Neurological: Ischemic stroke and nonfocal neurological presentations predominated, commonly involving multivascular distributions with associated hemorrhage, encephalopathy, seizures, generalized weakness, falls, and dizziness. Neuroimaging: Right inferior cerebellar and paramedian pontine infarctions, bilateral middle cerebral artery infarctions.
55	Keller et al., 2020, UK	Prospective	32	8	N/A	MRI											X	X				X		Neurological: Negative/delayed wake-up attempt with persistent coma or stupor, myoclonic movements, hemiparesis, and dysarthria. Neuroimaging: Small ischemic lesions in different vascular territories, multiple cerebral microbleeds, subarachnoid hemorrhage. No signs of vasculitis.
56	Kelsch et al., 2021, USA	Retrospective	671	648	N/A	CT and MRI		X			X						X	X		X	X	X	X	Neurological: Altered mental status, fall, stroke, headache, trauma, syncope, neck or back pain, dizziness, seizure, ataxia, shortness of breath and chest pain. Neuroimaging: Acute or subacute infarction, intraparenchymal hemorrhage, subdural hematoma, cerebritis, meningoencephalitis, subarachnoid hemorrhage, large lobar hemorrhages, larger intracranial hemorrhage, small or petechial hemorrhages,…
57	Khedr et al., 2021, Egypt	Retrospective	439	55	N/A	CT and MRI		x				x	x				x	x					X	Neurological: Convulsions, Ishemic stroke, headache, GIT symptoms, fatigue, myalgia and malaise, dizziness and vertigo, disturbed consciousness. Neuroimaging: Anterior circulation (Large arteryocclusion and Small vessels occlusion), posterior circulation (large vesselocclusion and Small vesselsocclusion), mixed anterior andposterior circulation, venous stroke; Hemorrhagic CVD, intra-parenchymal (…
58	Khedr et al., 2021, Egypt	Retrospective	439	439	N/A	CT and MRI									X							X		Neurological: Central neurological disorders (cerebrovascular disease, ischemic cardiovascular disease, hemorrhagic cardiovascular disease, convulsions, encephalitis, hypoxic encephalopathy, attack of relapse of relapsing-remitting multiple sclerosis, transverse myelitis, meningoencephalitits). Peripheral neurological disorders (Guillain-Barré syndrome, peripheral neuropathy, myasthenia gravis, m…
59	Kiatkittikul et al., 2022, Thailand	Retrospective	13	N/A	13	PET/CT and PET/rsfMRI		x			x	x	x				x							Neurological: Proximal muscle weakness, palpilations, anosmia, dysgeuia, dyspnea, dysosmia, fatigue/myalgia, sleep disturbance, cognitive impairment, depression, anxiety, brain fog, palpitation, negative mood, axonal polyneuropathy, attention deficit. Neuroimaging: Abnormal brain connectivity in the primary auditory cortex, hypometabolism in multiple areas of the neocortex with frontoparietal pre…
60	Klironomos et al., 2020, Sweden	Retrospective	2611	185	N/A	CT and MRI									X			X		X			X	Neurological: Head trauma, prolonged consciousness impairment after extubation, and bilateral leg weakness, paresthesias, and lumbar region pain Neuroimaging: Intraparenchymal hematomas, acute cortical infarcts, acute lacunar small infarcts, leukoencephalopathy, a cytotoxic lesion of the corpus callosum, reduced diffusion with mild enhancement in the globus pallidus bilaterally, susceptibility-we…
61	Kremer et al., 2020, France	Retrospective	64	64	N/A	MRI		X				X					X	X		X	X	X		Neurological: Stroke, seizures, headaches, anosmia, ageusia, clinical signs of corticospinal tract involvement, disturbance of consciousness, confusion, agitation, left hemiplegia/impaired consciousness, bilateral pyramidal tract signs, left-sided weakness/left-sided sensory inattention, dysarthria, left hemiplegia/left facial droop, left pyramidal tract signs/left facial droop/aphasia. Neuroimag…
62	Kulkarni et al., 2022, India	Retrospective	102	49	N/A	MRI		x					x					x						Neurological: Ischemic stroke, intracranial haemorrhage and sub-arachnoid haemorrhage, cortical blindness, dysarthria, ataxia, upper limb paraesthesia and seizure, motor weakness, altered mentation, aphasia, hemianopia. Neuroimaging: Intracranial haemorrhages due to invasive mucormycosis. A left MCA infarct with left intracranial ICA occlusion with extensive sinusitis. Patchy acute infarct in lef…
63	Lambrecq et al., 2021, France	Retrospective	72	64	N/A	MRI											x	x	x	x		x		Neurological: Delirium, delayed awakening, anosmia, agueusia, headache, seizures, dizziness, visual disturbances, oculomotor disorders, movement disorders, sleep disorders, neurologic syndromes, language disorder, disorder of consciousness, brainstem impairment, cerebellar syndrome, cognitive disorders, frontal syndrome, worsening of preexistent cognitive disorders, psyhiatric disorders. Neuroima…
64	LaRovere et al., 2021, USA	Retrospective	1784	1695	N/A	CT or MRI		X									X			X	X			Neurological: Difficulty walking or crawling, seizures or status epilepticus, loss of sense of taste, loss of sense of smell, headache, alerted awareness or confusion, fatigue/weakness. Neuroimaging: Diffuse white-matter hyperintensities on T2-weighted images and restricted diffusion in the periventricular white matter, deep white matter, and/or corpus callosum.
65	Lersy et al., 2021, France	Retrospective	80	19	N/A	MRI		x												x				Neurological: Impaired consisuness, seizures, confusion, agitaton, subarachnoid hemorrhages, extensive intracerebral hematoma. Neuroimaging: Extensive white matter microhemorrhage, hemorrhagic complications, such as subarachnoid hemorrhages, and intracerebral hematomas.
66	Lin et al., 2020, USA	Retrospective	2054	278	N/A	CT and MRI							x				x			x				Neurological: Diplopia, ataxia, and areflexia typicalof Miller Fisher syndrome (MFS), the cranial nerve variant of Guillain-Barré syndrome, anosmia. Neuroimaging: Acute parenchymal hematomas, intraventricular extension, surrounding edema, midlineshift, and downward herniation, anticoagulation, thrombocytopenia, cerebral infarctions, parenchymal hematomas, cranial nerve abnormalities,PRES, probabl…
67	Lindan et al., 2021, USA	Retrospective	429	38	N/A	CT and MRI		X					X				X	X		X	X	X	X	Neurological: Multisystem inflammatory syndrome, fever, headache, confusion, seizures, encephalopathy, hypertension, COVID-19 pneumonia. Neuroimaging: Confluent areas of high signal in the subcortical white matter on coronal FLAIR imaging and reduced diffusion on DWI trace. Changes on FLAIR imaging with associated mass effect in the right frontal lobe and showed some subtle enhancement on postcon…
68	Lu et al., 2020, China	Prospective	99	60	60	MRI		x			x	x	x		x		x	x		x				Neurological: Headache, vision change, hearing loss, loss of taste and smell, impaired mobility, numbness in extremities, tremor, fatigue, myalgia, memory loss, mood change. Neuroimaging: Enlarged olfactory cortices, insulas, Heschl’s gyrus, Rolandic operculum and cingulate gyrus, a general decline of Mean Diffusivity (MD), Axial Diffusivity (AD), Radial Diffusivity (RD) accompanied with an incre…
69	Mahammedi et al., 2021, USA	Retrospective	172	135	N/A	CT and MRI		x				x	x					x		x	x	x		Neurological: Ishcemic infarcts, intracranial hemorrhage, hypoxic-ischemic encephal-opathy, and white matter disease. Neuroimaging: New punctate microbleeds on gradient-echo sequences in the right superior parietal lobule, left inferior parietal lobule, and right cerebellum, new punctate deep and sub-cortical white matter FLAIR hyperintensities without associated hemorrhage or restricted diffusio…
70	Marcic et al., 2021, Croatia	Cross-sectional	55	39	N/A	MRI		X																Neurological: Impaired taste/smell, vertigo, headache Neuroimaging: Multiple punctate T2/FLAIR hyperintensities. The lesions were distributed frontal subcortical bilaterally, periventricular bilaterally and juxtacortical bilaterally.
71	Mekkawy et al., 2022, Egypt	Prospective	582	582	N/A	CT and MRI																X	X	Neurological: Tremors, Lower extremity weakness with sensory level and sphincter dysfunction, Fever, cough, fatigue, sore throat (throat pain), gastrointestinal tract manifestations/diarrhea, headache, chest tightness/dyspnea, body pains (myalgias), rhinorrhea, Guillain–Barré syndrome, altered mental status . Neuroimaging: Suspected cerebrovascular diseases, including ischemic/hemorrhagic or cere…
72	Meppiel et al., 2021, France	Retrospective	222	102	N/A	MRI						X					X	X	X			X		Neurological: Altered mental status, focal central neurologic symptoms, peripheral limb weakness, headache, seizure, cranial neuropathy, movement disorder, anosmia, dizziness, ageusia, associated encephalopathy, encephalitis, acute ischaemic cerebrovascular syndrome, Guillain-Barre syndrome. Neuroimaging: Abnormal, heterogeneous acute nonvascular lesions, bilateral basal ganglia and thalami exhib…
73	Metwally et al., 2022, Egypt	Cross-sectional	63	63	N/A	MRI																		Neurological: Ptosis, ophthalmoplegia and proptosis, facial and eye swelling, facial palsy, loss of vision, blood tinged nasal discharge, headache. Neuroimaging: Infiltration of the involved soft-tissue spaces with fat stranding manifested mainly on T2 fat-sat sequence. Destruction of the involved facial bones, with low T1W and T2W SI. Stranding of the retrobulbar fat on T2 fat-sat sequence. Enha…
74	Naval-Baudin et al., 2021, Spain	Retrospective	149	100	N/A	CT					x	x							x					Neurological: Stroke. Neuroimaging: Brain infarction, including some cases of hemorrhagic transformation, slight masseffect, and lacunar or large-vessel lesions. Endovascularthrombectomy, thromboly, territory: left anterior and right anterior, posterior, hemorrhagic transformation, proximal arterial occlusion.
75	Nawabi et al., 2020, Germany	Retrospective	18	18	N/A	CT											x	x	x			x		Neurological: N/A Neuroimaging: Parenchymal hemorrhage (Lobar, Deep, Infratentorial, Ventricular extension, SAH extension). Subarachnoid Hemorrhage (Aneurysmal, Cortical, Bilateral, Ventricular extension). Intraventricular Hemorrhage (Supratentorial, Infratentorial, SAH extension). Subdural Hemorrage (Convexity, Bilatrel, SAH extension).
76	Niesen et al., 2021, Belgium	Prospective	12	12	N/A	PET-MR	X			X					X		X	X						Neurological: Dysosmia, dysgueusia, myalgia/arthralgia, cough, rhinorrhea, fever, headache, dyspnea, asthenia, diarrhea, nausea/vomiting, rash, throat pain. Neuroimaging: PET-MR: bilateral obliteration of the olfactory cleft, subtle olfactory bulb asymmetry, the absence of MRI signal abnormality downstream of the olfactory tract, subtle regional glucose metabolism changes mainly in nodes of olfac…
77	Orman et al., 2021, USA	Retrospective	4351	20	N/A	MRI							X											Neurological: Impaired consciousness, seizures, status epilepticus, headache, focal neurologic findings on examination, fever with meningeal signs on examination, transient episode of aphasia. Neuroimaging: T2-FLAIR hyperintensity and cortical edema in the occipital lobes, consistent with posterior reversible encephalopathy syndrome, partially resolving on subsequent imaging, subtle right hippoca…
78	Palabiyik et al., 2021, Turkey	Retrospective	45	45	N/A	CT and MRI					X						X	X		X	X		X	Neurological: Fever, headache, epilepsy, hallucination, weakness, rash, conjunctivitis, cough, abdominal pain, vomiting, seizure, neck stiffness, inability to walk. Neuroimaging: Reversible splenial lesion syndrome, diffusion restriction in an oval form in the posterior part of the body of the corpus collosum in diffusion-weighted sequences. Symmetrical signal changes in the cerebellar hemisphere…
79	Paterson et al., 2020, UK	Retrospective	43	43	N/A	CT and MRI						X	X				X	X	X		X	X	X	Neurological: Delirium/psychosis, reduced consciousness/ upper motor neuron signs, large vessel ischaemic stroke, cranial and peripheral neuropathy, painless weakness, raised intracranial pressure/ seizures/ myelitis, encephalitis, acute disseminated encephalomyelitis (with necrosis and haemorrhage), acute demyelinating polyradiculoneuropathy, acute disseminated encephalomyelitis. Neuroimaging: N…
80	Pons-Escoda et al., 2020, Spain	Cross-sectional	2249	103	N/A	CT and MRI					X						X	X						Neurological: Nonspecific state of headache, mild alteration of consciousness, transitory dysarthria, or gait abnormality, focal neural symptoms, seizures. Neuroimaging: Increase in the size of previously known brain metastases (presenting visual field disturbance and mild acral paresis), abducens nerve palsy (large aneurysm at the origin of the right posterior-inferior cerebellar artery). Acute …
81	Qin et al., 2021, China	Cross-sectional	51	51	N/A	MRI						X				X					X			Neurological: Coughing, fever, dyspnea, diarrhea, headache, fatigue, myalgia, chest tightness. Neuroimaging: Changes in the white matter tract in the MG, with no significant changes in grey matter and cerebral blood flow. Decrease in cortical thickness, changes in white matter microstructure, and decrease in regional cerebral blood flow. Severe group had significantly lower cortical thickness in …
82	Radmanesh et al., 2020, USA	Retrospective	3661	242	N/A	CT and MRI														x				Neurological: Acute intracranial hemorrhage, altered mental status, syncope/fall, ocal neurologic deficit, nonacute headache, and generalized weakness. Neuroimaging: Nonspecific white matter changes (hypodensity on CT or T2 hyperintensity on MRI, often attributed to micro-angiopathy), chronic nfarct, acute or subacuteinfarcts, and acute intracranial hemorrhage. White matter micro angiopathy. Wide…
83	Rapalino et al., 2021, USA	Retrospective	7146	27	N/A	MRI												x		x				Neurological: Eukoencephalopathy, reduced diffusivity, and microhemorrhages. Neuroimaging: Bilateral, supra- and infratentorial white matter abnormalities, middle cerebellar peduncular, cerebellar white matter, bilateral, predominantly symmetric, DWI-hyperintense signal in thewhite matter of the bilateral middle cerebellar peduncles, corona radiata, and centrum semi-ovale, with corresponding dark…
84	Rehmani et al., 2021, USA	Retrospective	16	16	N/A	CT and MRI						X					X				X	X		Neurological: Generalized weakness, poor appetite, abdominal cramps, fever, headaches, generalized malaise, neck pain, acute left sided weakness. Neuroimaging: Multifocal ischemic infarcts, ischemia with temporal lobe predominant encephalopathic changes. Bilateral thalamic and scattered subcortical white matter hypodensities and as well as nonconfluent scattered subcortical and patchy white matte…
85	Remsik et al., 2021, USA	Prospective	18	18	N/A	CT and MRI								X				X						Neurological: Mild dysexecutive syndrome consistent with global encephalopathy prolonged hyperactive or hypoactive, critical care delirium, limbic encephalitis, refractory headaches, rhombencephalitis, and large territory infarctions. Neuroimaging: Encephalitic changes in the form of non-enhancing T2-hyperintense white matter and cortical changes afflicting the limbic or cerebellar structures. La…
86	Rhally et al., 2021, Switzerland	Retrospective	41	20	N/A	MRI						x								x				Neurological: N/A Neuroimaging: White matter abnormalities with encephalopathy and high peripheral inflammatory markers, corpus callosum, anterior corona radiata, and external capsule.
87	Rifino et al., 2021, Italy	Retrospective	1760	137	N/A	CT and MRI																X	X	Neurological: Cerebrovascular diseases, acute onset of left hemiplegia, hypoesthesia and dysarthria, ischemic stroke, haemorrhagic stroke, transient ischemic attacks, cerebral venous thrombosis, peripheral neuropathies, Guillain-Barre syndrome, critical illness polyneuropathy, altered mental status, headache, seizures, syncope, movement disorders, walking disturbances and numbness involving both …
88	Rouyer et al., 2020, France	Prospective	13	13	N/A	MRI								x								x		Neurological: N/A Neuroimaging: Transient ischaemic attack, ophthalmic artery occlusion, a cerebellar haemorrhagic stroke, ischaemic strokes, a large vessel occlusion, cerebral venous thrombosis.
89	Sabayan et al., 2021, Iran	Retrospective	18407	15	N/A	CT																		Neurological: Dyspnea and andmyalgia. Neuroimaging: Ischemic stroke, bilateral multifocal stroke, unilateral, striatocapsular, subcortical lacunar and brainstem strokes.
90	Saleh & Shaban, 2021, Egypt	Prospective	70	70	N/A	MRI							x							x				Neurological: Headache, smell and taste impairment, followed by stroke symptoms, low mood and anxiety. Neuroimaging: Cerebrovascular stroke, infarction, intracerebral hemorrhage, hematoma, vasculitis, demyelinating disease gyral edema, and common white matter micro haemorrhage, abnormal foci of increased signal intensity in right periventricular deep white matter.
91	Sandoval et al. 2021, Chile	Retrospective	90	13	N/A	CT and MRI		X				X						X			X		X	Neurological: Seizure, delirium, psychomotor agitation, insomnia, visual hallucinations, proximal generalized weakness, headache, blurry vision, papilledema VI right cranial nerve palsy, asymmetric mild paraparesis, bilateral ankle clonus, left Babinski sign, ophthalmoparesis, facial diparesis, acute progressive ascending flaccid tetraparesis, areflexia. Neuroimaging: Multiple demyelinated plaque…
92	Sawlani et al., 2021, UK	Retrospective	3403	166	N/A	CT and MRI							x				x	x		x				Neurological: Delirium, confusion, headache, seizure, slow return to conscious and altered consciousness. Neuroimaging: Subacute infarct, acute infarct, basal ganglia haemorrhage, subarachnoid haemorrhage, with most patients presenting with focal neurology. Microhaemorrhages, watershed whitematter hyperintensities, susceptibility changes on SWI in superficial vein, acute infarct, subacute infarct…
93	Scullen et al., 2020, USA	Retrospective	27	27	N/A	CT							x					x						Neurological: Altered mental status, dysgeusia, generalized weakness, headache, focal deficit, decerebrate posturing, facial droop, fixed pupils, gaze deviation, hemineglect, hemiparesis or hemiplegia, quadrip, acute ischemic stroke fungal meningitis, neuromyelitis optica, pseudotumor cerebri, and systemic lupus erythe. Neuroimaging: Hypodensities in bilateral globuspallidus parsinterna and focal…
94	Sollini et al., 2021, Italy	Prospective	13	N/A	13	[18F]FDG-PET/CT	X							X			X		X					Neurological: Fatigue, anosmia, ageusia, headache. Neuroimaging: Brain hypometabolism in the right parahippocampal gyrus and thalamus.
95	Strauss et al., 2020, USA	Retrospective	12	12	N/A	MRI	X								X	X								Neurological: Altered mental status, ataxia, dysarthria, status epilepticus, paresthesia, anosmia. Neuroimaging: Intraneural T2 signal hyperintensity on postcontrast 3D T2 FLAIR, truncal ataxia, dysarthria, and left-sided dysmetria. Normal OB morphology and signal intensity, increased T2 signal within the OB. Relative increased signal compared with coronal T2WI at the level of the intracisternal …
96	Triay et al., 2021, USA	Retrospective	777	32	N/A	MRI											X				X	X		Neurological: Weakness, dysarthria, aphasia, impaired consciousness, vision impairment, dizziness, seizures. Neuroimaging: MRI FLAIR sequence with left basal ganglia and multifocal areas of ischemia. Large left middle cerebral artery territory infarct. MRI FLAIR image of cerebrovascular disease in right basal ganglia.
97	Tuma et al., 2021, Brazil	Retrospective	1720	66	N/A	CT								x										Neurological: Seizure, hyposmia, mental status changes, such as somnolence or confusion. Neuroimaging: Acute ischemic stroke, convexity subarachnoid hemorrhage, Wernicke’s encephalopathy findings and pontine myelinolysis. Neurological disease caused by direct central nervous system viral invasion. Myoclonus, attributed to toxic and metabolic disorders.
98	Uginet et al., 2021, Switzerland	Retrospective	707	31	N/A	MRI														x				Neurological: Headache, dizziness, hypoacousia, agitation, inattention, disorganised hinking, perseveration, fluctuation, hyposmia, obnubilation. Neuroimaging: Circumferential enhancement in the wall of theleft vertebral artery, bilateral enhancement of the vessel walls of the V4 segment, intracranialvessel gadolinium enhancement, cerebral microbleed, obar (super-ficial) distribution of microblee…
99	Xiong et al., 2020, China	Retrospective	917	917	N/A	CT		X			X		X											Neurological: Disturbance of consciousness, stroke, central nervous system infection, seizures, and status epilepticus, delirium, cccipital neuralgia. Neuroimaging: Multifocal ischemic stroke in both hemispheres, onset of intraventricular bleeding, ischemic stroke of right temporal occipital junction and parahippocampal gyrus, multifocal cerebral watershed infarction, unremarkable, bilateral mult…
100	Yadav et al., 2022, India	Retrospective	133	50	N/A	CT and MRI						X												Neurological: N/A Neuroimaging: Intracranial involvement, perineural extension into the brain, cerebritis, internal carotid artery involvement.
101	Yoon et al., 2020, USA	Retrospective	641	150	N/A	CT and MRI						x	x	Hippocampus				x				x		Neurological: Intracranial hemorrhages, altered mental status, infarct hypoxia, seizure, headache. Neuroimaging: Leukoencephalopathy, acute intraparenchymal hematoma in the right cerebellar hemisphere, with severe mass effect and effacement of the fourth ventricle, multiple areas oflayering hemorrhage are seen within the hematoma, suggestive of an underlying coagulopathy, intracranial hemorrhage …
102	Khair et al., 2022, USA	Prospective	5	5	N/A	MRI								Hippocampus		X	X	X	X			X	X	Neurological: Headache, nausea, dizziness, numbness, tingling, walking difficulty, left-sided weakness, blurring of vision Neuroimaging: Hyperintense, enhancing, and non- enhancing focal lesions in subcortical, periventricular, and deep WM, basal ganglia,, hippocampi, optic chiasm, the left pontomesencephalic junction, middle cerebellar peduncles, & right cerebellar WM, and cervical & thoracic sp…
103	Avila et al., 2023, USA	Prospective	12	12	N/A	MRI						X	X	Pons				X	X	X	X		X	Neurological: Multiple sclerosis; Neuromyelitis optica spectrum disorder Neuroimaging: hyperintense lesions in the left hemisphere, pons, and right middle cerebellar peduncle,left posterior corpus callosum, as well as enhancement in right cerebellar peduncle and cervical cord lesions, lesion in the left midbrain and right occipital hemisphere,well as hyperintense cervical and thoracic lesion.
104	Applewhite et al., 2020, USA	Retrospective	37	37	N/A	CT																	X	Neurological: Stroke, fall, unresponsive, pain Neuroimaging: Neck and cervical spin CT rather revealed suspicion in apical lungs consistent with COVID infections.
105	Abrams et al., 2021, USA	Prospective	5	N/A	5	MRI																	X	Neurological: Anosmia, progressive leg weak- ness, numbness, flaccid paraplegia, parasthesia, gait imballance, electric-shock sensation down his spine with neck flexion, a mid-thoracic pinprick level, increased patellar reflexes, hip flexion weakness,pes cavus deformities, brisk patellar and Achilles reflexes, left upgoing toes, and spastic “scissoring” gait with preserved motor strength Neuroima…
106	Mahammedi et al., 2020, Italy	Retrospective	108	108	N/A	CT and MRI		X			X			subarachnoid			X	X			X	X	X	Neurological: Altered mental status, Ischemic, stroke, Headache, Myalgias, Seizure, Dizziness, Neuralgia, Ataxia, Hyposmia Neuroimaging: Enhancement of Cranial nerves, Cauda equina, and Leptomeningeal Parenchyma, Acute encephalopathy† PRES, Nonspecific encephalopathy, MS plaque exacerbation, T2/FLAIR, hyperintensity Nonspecific but likely chronic, White matter disease, Basal ganglia, Subcortical …
107	Mehan et al., 2020, USA	Retrospective	9	9	N/A	MRI																	X	Neurological: Back pain, lower extremity weakness, and lower extremity paresthesia. Neuroimaging: Spinal cord signal abnormality and clumping or thickening of the cauda equina nerve roots, bone marrow edema suggestive of an acute process, edema and/or enhancement within the intervertebral disks, and edema and/or enhancement within the paraspinal musculature. Myositis was defined as intramuscular …
108	Dressing et al., 2022, Germany	Prospective	31	N/A	31	MRI																		In the subgroup of patients who underwent 18F-FDG PET, we found no significant changes of regional cerebral glucose metabolism.
109	Rau et al., 2022, Germany	Prospective	20	20	N/A	MRI		x			x	x									x			This widespread COVID-related V-CSF increase affected the entire supratentorial white matter with maxima in frontal and parietal regions. Streamline-wise comparisons between COVID-19 patients and controls further revealed a network of most affected white matter fibres connecting widespread cortical regions in all cerebral lobes.
110	Faro et al., 2023, multicentre	Retrospective	4342	4342	N/A	CT and MRI																		In NI (4342), incidence of ischemic stroke was 6.4% followed by intracranial hemorrhage (ICH) (3.8%), encephalitis (0.5%), sinus venous thrombosis (0.2%), and acute disseminated encephalomyelitis (ADEM) (0.2%). White matter involvement was seen in 57% of NI+.
				Note: BGT = Basal ganglia and thalamus, CT = Computerised tomography, FL = Frontal lobe, FLAIR = Fluid-attenuated inversion recovery, MC = Motor cortex, MRI = Magnetic resonance imaging, N/A = Not available, PL = Parietal lobe, OFL = Orbitofrontal lobe, OL = Occipital lobe, OR = Other regions, SARS-CoV-2 = Severe acute respiratory syndrome coronavirus 2, SC = Sensory cortex, TL = Temporal lobe, U…
	References
1	Abdelzaher A, AlQatam M, Alsarraf L, Beheiri MH, Shehata SF, Elsebaie NA. Neuroimaging findings in hospitalized patients with COVID-19. Egyptian Journal of Radiology and Nuclear Medicine. 2022;53(1):22. doi: https://doi.org/10.1186/s43055-022-00698-z.
2	Abenza-Abildúa M, Ramírez-Prieto M, Moreno-Zabaleta R, Arenas-Valls N, Salvador-Maya M, Algarra-Lucas C, et al. Neurological complications in critical patients with COVID-19. Neurología (English Edition). 2020;35(9):621-7. doi: https://doi.org/10.1016/j.nrl.2020.07.014.
3	Agarwal S, Jain R, Dogra S, Krieger P, Lewis A, Nguyen V, et al. Cerebral microbleeds and leukoencephalopathy in critically ill patients with COVID-19. Stroke. 2020;51(9):2649-55. doi: https://doi.org/10.1161/STROKEAHA.120.030940.
4	Agarwal S, Melmed K, Dogra S, Jain R, Conway J, Galetta S, et al. Increase in ventricle size and the evolution of white matter changes on serial imaging in critically ill patients with COVID-19. Neurocritical Care. 2021:1-10. doi: https://doi.org/10.1007/s12028-021-01207-2.
5	Al-Mufti F, Amuluru K, Sahni R, Bekelis K, Karimi R, Ogulnick J, et al. Cerebral venous thrombosis in COVID-19: a New York metropolitan cohort study. American Journal of Neuroradiology. 2021;42(7):1196-200. doi: https://doi.org/10.3174/ajnr.A7134.
6	Alonazi B, Farghaly AM, Mostafa MA, Al-Watban JA, Zindani SA, Altaimi F, et al. Brain MRI in SARS-CoV-2 pneumonia patients with newly developed neurological manifestations suggestive of brain involvement. Scientific Reports. 2021;11(1):1-9. doi: https://doi.org/10.1038/s41598-021-00064-5.
7	Altunisik E, Baykan A, Sahin S, Aydin E, Erturk S. Quantitative analysis of the olfactory system in COVID-19: an MR imaging study. American Journal of Neuroradiology. 2021;42(12):2207-14. doi: https://doi.org/10.3174/ajnr.A7278.
8	Alves VdPV, Altoé A, Veloso V, Ferreira CLS, Ventura N, Corrêa DG. Computed tomography features of cerebrovascular complications in intensive care unit patients with severe COVID-19. Radiologia Brazileira. 2021;54:283-8. doi: https://doi.org/10.1590/0100-3984.2021.0023.
9	Aragao MdFVV, Leal MdC, Andrade PHP, Cartaxo Filho OQ, Aragao LV, Fonseca TM, et al. Clinical and radiological profiles of COVID-19 patients with neurological symptomatology: a comparative study. Viruses. 2021;13(5):845. doi: https://doi.org/10.3390/v13050845.
10	Arandela K, Samudrala S, Abdalkader M, Anand P, Daneshmand A, Dasenbrock H, et al. Reversible cerebral vasoconstriction syndrome in patients with coronavirus disease: a multicenter case series. Journal of Stroke and Cerebrovascular Diseases. 2021;30(12):106118. doi: https://doi.org/10.1016/j.jstrokecerebrovasdis.2021.106118.
11	Arica-Polat B, Gündoğdu AA, Çınar N, Uncu G, Ayas Z, İşeri P, et al. Evaluation of cognitive deficits in patients infected with COVID-19. European Review for Medical and Pharmacological Sciences. 2022. doi: https://doi.org/10.26355/eurrev_202201_27894.
12	Azab MA, Azzam AY, Salem AE, Reda A, Hassanein SF, Sabra M, et al. Neurological problems in the context of COVID-19 infection in Egypt. A multicenter retrospective analysis. Interdisciplinary Neurosurgery. 2021;26:101345. doi: https://doi.org/10.1016/j.inat.2021.101345.
13	Bruce SS, Kahan J, Huq T, Santillan A, Navi BB, Merkler AE, et al. Missed cerebrovascular events during prolonged sedation for COVID-19 pneumonia. Journal of Clinical Neuroscience. 2021;86:180-3. doi: https://doi.org/10.1016/j.jocn.2021.01.008.
14	Bungenberg J, Humkamp K, Hohenfeld C, Rust MI, Ermis U, Dreher M, et al. Long COVID‐19: Objectifying most self‐reported neurological symptoms. Annals of clinical and translational neurology. 2022;9(2):141-54. doi: https://doi.org/10.1002/acn3.51496.
15	Burulday V, Sayar MS, Bayar Muluk N. Peripheral and central smell regions in COVID-19 positive patients: an MRI evaluation. Acta Radiologica. 2022;63(9):1233-42. doi: https://doi.org/10.1177/02841851211034043.
16	Büttner L, Bauknecht HC, Fleckenstein FN, Kahn J, Tietze A, Bohner G, et al. Neuroimaging findings in conjunction with severe COVID-19. RöFo-Fortschritte auf dem Gebiet der Röntgenstrahlen und der bildgebenden Verfahren. 2021;193(07):822-9. doi: https://doi.org/10.1055/a-1345-9784.
17	Chammas A, Bund C, Lersy F, Brisset J-C, Ardellier F-D, Kremer S, et al. Collicular hyperactivation in patients with COVID-19: a new finding on brain MRI and PET/CT. AJNR: American Journal of Neuroradiology. 2021;42(8):1410. doi: https://doi.org/10.3174/ajnr.A7158.
18	Chougar L, Shor N, Weiss N, Galanaud D, Leclercq D, Mathon B, et al. Retrospective observational study of brain MRI findings in patients with acute SARS-CoV-2 infection and neurologic manifestations. Radiology. 2020;297(3):E313-E23. doi: https://doi.org/10.1148/radiol.2020202422.
19	Conklin J, Frosch MP, Mukerji SS, Rapalino O, Maher MD, Schaefer PW, et al. Susceptibility-weighted imaging reveals cerebral microvascular injury in severe COVID-19. Journal of the neurological sciences. 2021;421:117308. doi: https://doi.org/10.1016/j.jns.2021.117308.
20	Coolen T, Lolli V, Sadeghi N, Rovai A, Trotta N, Taccone FS, et al. Early postmortem brain MRI findings in COVID-19 non-survivors. Neurology. 2020;95(14):e2016-e27. doi: https://doi.org/10.1212/WNL.0000000000010116.
21	D’Amore F, Vinacci G, Agosti E, Cariddi L, Terrana A, Vizzari F, et al. Pressing issues in COVID-19: probable cause to seize SARS-CoV-2 for its preferential involvement of posterior circulation manifesting as severe posterior reversible encephalopathy syndrome and posterior strokes. American Journal of Neuroradiology. 2020;41(10):1800-3. doi: https://doi.org/10.3174/ajnr.A6679.
22	Deeb A, Kumar PC, Sakrani N, Trehan RK, Papinenei VR. Neurological Presentations of COVID-19: Characteristic Features in a Case Series of Hospitalized Patients from Abu Dhabi, UAE. BioMed Research International. 2021;2021. doi: https://doi.org/10.1155/2021/5822259.
23	Delorme C, Houot M, Rosso C, Carvalho S, Nedelec T, Maatoug R, et al. The wide spectrum of COVID-19 neuropsychiatric complications within a multidisciplinary centre. Brain communications. 2021;3(3):fcab135. doi: https://doi.org/10.1093/braincomms/fcab135.
24	Dilber B, Aydın ZGG, Yeşilbaş O, Sağ E, Aksoy NK, Gündoğmuş F, et al. Neurological manifestations of pediatric acute COVID infections: A single center experience. Journal of Tropical Pediatrics. 2021;67(3):fmab062. doi: https://doi.org/10.1093/tropej/fmab062.
25	Dixon L, McNamara C, Gaur P, Mallon D, Coughlan C, Tona F, et al. Cerebral microhaemorrhage in COVID-19: a critical illness related phenomenon? Stroke and Vascular Neurology. 2020;5(4):e000652. doi: https://doi.org/10.1136/svn-2020-000652.
26	Dodd WS, Jabbour PM, Sweid A, Tjoumakaris S, Gooch MR, Al Saiegh F, et al. Aneurysmal subarachnoid hemorrhage in patients with coronavirus disease 2019 (COVID-19): a case series. World neurosurgery. 2021;153:e259-e64. doi: https://doi.org/10.1016/j.wneu.2021.06.092.
27	Douaud G, Lee S, Alfaro-Almagro F, Arthofer C, Wang C, McCarthy P, et al. SARS-CoV-2 is associated with changes in brain structure in UK Biobank. Nature. 2022;604(7907):697-707. doi: https://doi.org/10.1038/s41586-022-04569-5.
28	Duan K, Premi E, Pilotto A, Cristillo V, Benussi A, Libri I, et al. Alterations of frontal-temporal gray matter volume associate with clinical measures of older adults with COVID-19. Neurobiology of Stress. 2021;14:100326. doi: https://doi.org/10.1016/j.ynstr.2021.100326.
29	Elizondo EFM, Ramírez JAV, Aguirre GB, Medina PMD, Estens JB. Central Nervous System Injury in Patients with Severe Acute Respiratory Syndrome Coronavirus 2: MRI Findings. Cureus. 2021;13(9). doi: https://doi.org/10.7759/cureus.18052.
30	Ermis U, Rust MI, Bungenberg J, Costa A, Dreher M, Balfanz P, et al. Neurological symptoms in COVID-19: a cross-sectional monocentric study of hospitalized patients. Neurological research and practice. 2021;3(1):1-12. doi: https://doi.org/10.1186/s42466-021-00116-1.
31	Escalard S, Chalumeau V, Escalard C, Redjem H, Delvoye F, Hébert S, et al. Early brain imaging shows increased severity of acute ischemic strokes with large vessel occlusion in COVID-19 patients. Stroke. 2020;51(11):3366-70. doi: https://doi.org/10.1161/STROKEAHA.120.031011.
32	Eskandar EN, Altschul DJ, de la Garza Ramos R, Cezayirli P, Unda SR, Benton J, et al. Neurologic Syndromes Predict Higher In-Hospital Mortality in COVID-19. Neurology. 2021;96(11):e1527-e38. doi: https://doi.org/10.1212/wnl.0000000000011356.
33	Fällmar D, Rostami E, Kumlien E, Ashton NJ, Jackmann S, Pavel R, et al. The extent of neuroradiological findings in COVID-19 shows correlation with blood biomarkers, Glasgow coma scale score and days in intensive care. Journal of neuroradiology. 2021. doi: https://doi.org/10.1016/j.neurad.2021.11.003.
34	Flores-Silva FD, García-Grimshaw M, Valdés-Ferrer SI, Vigueras-Hernández AP, Domínguez-Moreno R, Tristán-Samaniego DP, et al. Neurologic manifestations in hospitalized patients with COVID-19 in Mexico City. PLoS One. 2021;16(4):e0247433. doi: https://doi.org/10.1371/journal.pone.0247433.
35	Franceschi A, Arora R, Wilson R, Giliberto L, Libman R, Castillo M. Neurovascular complications in COVID-19 infection: case series. American Journal of Neuroradiology. 2020;41(9):1632-40. doi: https://doi.org/10.3174/ajnr.A6655.
36	Freeman CW, Masur J, Hassankhani A, Wolf RL, Levine JM, Mohan S. Coronavirus disease (COVID-19)-related disseminated leukoencephalopathy: a retrospective study of findings on brain MRI. AJR American Journal of Roentgenology. 2021;216(4):1046-7. doi: https://doi.org/10.2214/AJR.20.24364.
37	Garcia MA, Barreras PV, Lewis A, Pinilla G, Sokoll LJ, Kickler T, et al. Cerebrospinal fluid in COVID-19 neurological complications: Neuroaxonal damage, anti-SARS-Cov2 antibodies but no evidence of cytokine storm. J Neurol Sci. 2021;427:117517. Epub 2021/06/06. doi: https://doi.org/10.1016/j.jns.2021.117517. PubMed PMID: 34090021; PubMed Central PMCID: PMCPMC8166041.
38	Garcia-Azorin D, Sierra Á, Trigo J, Alberdi A, Blanco M, Calcerrada I, et al. Frequency and phenotype of headache in covid-19: a study of 2194 patients. Scientific reports. 2021;11(1):1-10. doi: https://doi.org/10.1038/s41598-021-94220-6.
39	Gogu AE, Motoc AG, Stroe AZ, Docu Axelerad A, Docu Axelerad D, Pârv F, et al. Clinical spectrum and neuroimagistic features in hospitalized patients with neurological disorders and concomitant coronavirus-19 infection. Brain Sciences. 2021;11(9):1138. doi: https://doi.org/10.3390/brainsci11091138.
40	Gorgulu U, Bayındır H, Bektas H, Kayipmaz A, San I. Coexistence of neurological diseases with Covid-19 pneumonia during the pandemic period. Journal of Clinical Neuroscience. 2021;91:237-42. doi: https://doi.org/10.1016/j.jocn.2021.06.041.
41	Greenway MR, Erben Y, Huang JF, Siegel JL, Lamb CJ, Badi MK, et al. Yield of head imaging in ambulatory and hospitalized patients with SARS-CoV-2: a multi-center study of 8675 patients. The Neurohospitalist. 2021;11(3):221-8. doi: https://doi.org/10.1177/1941874420980622.
42	Guilmot A, Maldonado Slootjes S, Sellimi A, Bronchain M, Hanseeuw B, Belkhir L, et al. Immune-mediated neurological syndromes in SARS-CoV-2-infected patients. Journal of neurology. 2021;268:751-7. doi: https://doi.org/10.1007/s00415-020-10108-x.
43	Günbey HP, Rona G, KARAOYSAL ÖA, BATIREL A, Barut BÖ. Correlation of neuroimaging and thorax CT findings in patients with COVID-19: A large single-center experience. Turkish journal of medical sciences. 2021;51(6):2850-60. doi: https://doi.org/10.3906/sag-2105-138.
44	Hazzaa NM. Neurological complications associated with coronavirus disease-2019 (COVID-19): MRI features. Heliyon. 2021;7(8):e07879. doi: https://doi.org/10.1016/j.heliyon.2021.e07879.
45	Hellgren L, Thornberg UB, Samuelsson K, Levi R, Divanoglou A, Blystad I. Brain MRI and neuropsychological findings at long-term follow-up after COVID-19 hospitalisation: an observational cohort study. BMJ open. 2021;11(10):e055164. doi: https://doi.org/10.1136/bmjopen-2021-055164.
46	Hernández-Fernández F, Sandoval Valencia H, Barbella-Aponte RA, Collado-Jiménez R, Ayo-Martín Ó, Barrena C, et al. Cerebrovascular disease in patients with COVID-19: neuroimaging, histological and clinical description. Brain. 2020;143(10):3089-103. doi: https://doi.org/10.1093/brain/awaa239.
47	Iqbal Y, Alabdulla M, Latoo J, Kumar R, Albrahim S, Wadoo O, et al. Mania and hypomania associated with COVID-19: a series of 15 cases seen by the consultation-liaison psychiatry service in Qatar. Qatar Medical Journal. 2021;2021(3):65. doi: https://doi.org/10.5339/qmj.2021.65.
48	Jain R, Young M, Dogra S, Kennedy H, Nguyen V, Jones S, et al. COVID-19 related neuroimaging findings: a signal of thromboembolic complications and a strong prognostic marker of poor patient outcome. Journal of the neurological sciences. 2020;414:116923. doi: https://doi.org/0.1016/j.jns.2020.116923.
49	Jegatheeswaran V, Chan MWK, Chakrabarti S, Fawcett A, Chen YA. Neuroimaging Findings of Hospitalized Covid-19 Patients: A Canadian Retrospective Observational Study. Canadian Association of Radiologists Journal. 2022;73(1):179-86. doi: https://doi.org/10.1177/08465371211002815. PubMed PMID: 33881958.
50	Jensen-Kondering U, Neumann A, Margraf NG, Goevert F, Brueggemann N, Schunk D, et al. Cerebral imaging in patients with COVID-19 and neurological symptoms: first experience from two university hospitals in Northern Germany. Neuroradiology. 2021;193(06):667-71. doi: https://doi.org/1055/a-1265-7209.
51	Kalekar T, Thakker V, Bansal A. Role of Neuroimaging in COVID 19 Infection—A Retrospective Study. Journal of Radiology Nursing. 2021;40(4):370-6. doi: https://doi.org/10.1016/j.jradnu.2021.09.003.
52	Kandemirli SG, Altundag A, Yildirim D, Sanli DET, Saatci O. Olfactory bulb MRI and paranasal sinus CT findings in persistent COVID-19 anosmia. Academic radiology. 2021;28(1):28-35. doi: https://doi.org/10.1016/j.acra.2020.10.006.
53	Karvigh SA, Vahabizad F, Banihashemi G, Sahraian MA, Gheini MR, Eslami M, et al. Ischemic stroke in patients with COVID-19 disease: a report of 10 cases from Iran. Cerebrovascular Diseases. 2021;50(2):239-44. doi: https://doi.org/10.1159/000513279.
54	Katz JM, Libman RB, Wang JJ, Sanelli P, Filippi CG, Gribko M, et al. Cerebrovascular complications of COVID-19. Stroke. 2020;51(9):e227-e31. doi: https://doi.org/10.1161/STROKEAHA.120.031265.
55	Keller E, Brandi G, Winklhofer S, Imbach LL, Kirschenbaum D, Frontzek K, et al. Large and small cerebral vessel involvement in severe COVID-19: detailed clinical workup of a case series. Stroke. 2020;51(12):3719-22. doi: https://doi.org/10.1161/STROKEAHA.120.031224.
56	Kelsch RD, Silbergleit R, Krishnan A. Neuroimaging in the First 6 Weeks of the COVID-19 Pandemic in an 8-Hospital Campus: Observations and Patterns in the Brain, Head and Neck, and Spine. Journal of Computer Assisted Tomography. 2021;45:592 - 9. doi: https://doi.org/10.1097/RCT.0000000000001179.
57	Khedr EM, Abo-Elfetoh N, Deaf E, Hassan HM, Amin MT, Soliman RK, et al. Surveillance study of acute neurological manifestations among 439 Egyptian patients with COVID-19 in Assiut and Aswan University Hospitals. Neuroepidemiology. 2021;55(2):109-18. doi: https://doi.org/10.1159/000513647.
58	Khedr EM, Soliman RK, Abo-Elfetof N, Amin M, Mansour OY, Aly A, et al. Clinical and radiological characteristics of acute cerebrovascular diseases among Egyptian patients with COVID-19 in upper Egypt. Frontiers in Neurology. 2021;12:635856. doi: https://doi.org/10.3389/fneur.2021.635856.
59	Kiatkittikul P, Promteangtrong C, Kunawudhi A, Siripongsatian D, Siripongboonsitti T, Ruckpanich P, et al. Abnormality pattern of F-18 FDG PET whole body with functional MRI brain in post-acute COVID-19. Nuclear Medicine and Molecular Imaging. 2022;56(1):29-41. doi: https://doi.org/10.1007/s13139-021-00730-6.
60	Klironomos S, Tzortzakakis A, Kits A, Öhberg C, Kollia E, Ahoromazdae A, et al. Nervous system involvement in coronavirus disease 2019: results from a retrospective consecutive neuroimaging cohort. Radiology. 2020;297(3):E324-E34. doi: https://doi.org/10.1148/radiol.2020202791.
61	Kremer S, Lersy F, Anheim M, Merdji H, Schenck M, Oesterlé H, et al. Neurologic and neuroimaging findings in patients with COVID-19: A retrospective multicenter study. Neurology. 2020;95(13):e1868-e82. doi: https://doi.org/10.1212/WNL.0000000000010112.
62	Kulkarni R, Pujari SS, Gupta D, Ojha P, Dhamne M, Bolegave V, et al. Cerebrovascular involvement in mucormycosis in COVID-19 pandemic. Journal of Stroke and Cerebrovascular Diseases. 2022;31(2):106231. doi: https://doi.org/10.1016/j.jstrokecerebrovasdis.2021.106231.
63	Lambrecq V, Hanin A, Munoz-Musat E, Chougar L, Gassama S, Delorme C, et al. Association of clinical, biological, and brain magnetic resonance imaging findings with electroencephalographic findings for patients with COVID-19. JAMA network open. 2021;4(3):e211489-e. doi: https://doi.org/10.1001/jamanetworkopen.2021.1489.
64	LaRovere KL, Riggs BJ, Poussaint TY, Young CC, Newhams MM, Maamari M, et al. Neurologic involvement in children and adolescents hospitalized in the United States for COVID-19 or multisystem inflammatory syndrome. JAMA neurology. 2021;78(5):536-47. doi: https://doi.org/10.1001/jamaneurol.2021.0504.
65	Lersy F, Willaume T, Brisset J-C, Collange O, Helms J, Schneider F, et al. Critical illness-associated cerebral microbleeds for patients with severe COVID-19: etiologic hypotheses. Journal of neurology. 2021;268:2676-84. doi: https://doi.org/10.1007/s00415-020-10313-8.
66	Lin E, Lantos J, Strauss S, Phillips C, Campion T, Navi B, et al. Brain imaging of patients with COVID-19: findings at an academic institution during the height of the outbreak in New York City. American Journal of Neuroradiology. 2020;41(11):2001-8. doi: https://doi.org/10.3174/ajnr.A6793.
67	Lindan CE, Mankad K, Ram D, Kociolek LK, Silvera VM, Boddaert N, et al. Neuroimaging manifestations in children with SARS-CoV-2 infection: a multinational, multicentre collaborative study. The Lancet Child & Adolescent Health. 2021;5(3):167-77. doi: https://doi.org/10.1016/S2352-4642(20)30362-X.
68	Lu Y, Li X, Geng D, Mei N, Wu P-Y, Huang C-C, et al. Cerebral micro-structural changes in COVID-19 patients–an MRI-based 3-month follow-up study. EClinicalMedicine. 2020;25:100484. doi: https://doi.org/10.1016/j.eclinm.2020.100484.
69	Mahammedi A, Ramos A, Bargalló N, Gaskill M, Kapur S, Saba L, et al. Brain and lung imaging correlation in patients with COVID-19: could the severity of lung disease reflect the prevalence of acute abnormalities on neuroimaging? A global multicenter observational study. American Journal of Neuroradiology. 2021;42(6):1008-16. doi: https://doi.org/10.3174/ajnr.A7072.
70	Marcic L, Marcic M, Kojundzic SL, Marcic B, Capkun V, Vukojevic K. Personalized approach to patient with MRI brain changes after SARS-CoV-2 infection. Journal of Personalized Medicine. 2021;11(6):442. doi: https://doi.org/10.3390/jpm11060442.
71	Mekkawy DA, Hamdy S, Abdel-Naseer M, Shehata HS, Halfawy AA, Shalaby NM, et al. Neurological Manifestations in a Cohort of Egyptian Patients with COVID-19: A Prospective, Multicenter, Observational Study. Brain Sciences. 2022;12(1):74. doi: https://doi.org/10.3390/brainsci12010074.
72	Meppiel E, Peiffer-Smadja N, Maury A, Bekri I, Delorme C, Desestret V, et al. Neurologic manifestations associated with COVID-19: a multicentre registry. Clinical Microbiology and Infection. 2021;27(3):458-66. doi: https://doi.org/10.1016/j.cmi.2020.11.005.
73	Metwally MI, Mobashir M, Sweed AH, Mahmoud SM, Hassan AG, ElKashishy K, et al. Post COVID-19 Head and Neck Mucormycosis: MR Imaging Spectrum and Staging. Academic Radiology. 2022;29(5):674-84. doi: https://doi.org/10.1016/j.acra.2021.12.007.
74	Naval‐Baudin P, Rodriguez Caamano I, Rubio‐Maicas C, Pons‐Escoda A, Fernandez Vinas MM, Nunez A, et al. COVID‐19 and ischemic stroke: clinical and neuroimaging findings. Journal of Neuroimaging. 2021;31(1):62-6. doi: https://doi.org/10.1111/jon.12790.
75	Nawabi J, Morotti A, Wildgruber M, Boulouis G, Kraehling H, Schlunk F, et al. Clinical and imaging characteristics in patients with SARS-CoV-2 infection and acute intracranial hemorrhage. Journal of clinical medicine. 2020;9(8):2543. doi: https://doi.org/10.3390/jcm9082543.
76	Niesen M, Trotta N, Noel A, Coolen T, Fayad G, Leurkin-Sterk G, et al. Structural and metabolic brain abnormalities in COVID-19 patients with sudden loss of smell. European journal of nuclear medicine and molecular imaging. 2021;48(6):1890-901. doi: https://doi.org/10.1007/s00259-020-05154-6.
77	Orman G, Desai N, Kralik S, Meoded A, Seghers V, Annapragada A, et al. Neuroimaging offers low yield in children positive for SARS-CoV-2. American Journal of Neuroradiology. 2021;42(5):951-4. doi: https://doi.org/10.3174/ajnr.A7022.
78	Palabiyik F, Akcay N, Sevketoglu E, Hatipoglu N, Sari EE, Inci E. Imaging of multisystem inflammatory disease in children (MIS-C) associated with COVID-19. Academic Radiology. 2021;28(9):1200-8. doi: https://doi.org/10.1016/j.acra.2021.05.030.
79	Paterson RW, Brown RL, Benjamin L, Nortley R, Wiethoff S, Bharucha T, et al. The emerging spectrum of COVID-19 neurology: clinical, radiological and laboratory findings. Brain. 2020;143(10):3104-20. doi: https://doi.org/10.1093/brain/awaa240.
80	Pons-Escoda A, Naval-Baudín P, Majós C, Camins A, Cardona P, Cos M, et al. Neurologic involvement in COVID-19: cause or coincidence? A neuroimaging perspective. American Journal of Neuroradiology. 2020;41(8):1365-9. doi: https://doi.org/10.3174/ajnr.A6627.
81	Qin Y, Wu J, Chen T, Li J, Zhang G, Wu D, et al. Long-term microstructure and cerebral blood flow changes in patients recovered from COVID-19 without neurological manifestations. The Journal of clinical investigation. 2021;131(8). doi: https://doi.org/10.1172/JCI147329.
82	Radmanesh A, Derman A, Lui YW, Raz E, Loh JP, Hagiwara M, et al. COVID-19–associated diffuse leukoencephalopathy and microhemorrhages. Radiology. 2020;297(1):E223-E7. doi: https://doi.org/10.1148/radiol.2020202040.
83	Rapalino O, Pourvaziri A, Maher M, Jaramillo-Cardoso A, Edlow B, Conklin J, et al. Clinical, imaging, and lab correlates of severe COVID-19 leukoencephalopathy. American Journal of Neuroradiology. 2021;42(4):632-8. doi: https://doi.org/10.3174/ajnr.A6966.
84	Rehmani R, Segan S, Maddika SR, Lei YW, Broka A. Spectrum of neurologic & neuroimaging manifestation in COVID-19. Brain, behavior, & immunity-health. 2021;13:100238. doi: https://doi.org/10.1016/j.bbih.2021.100238.
85	Remsik J, Wilcox JA, Babady NE, McMillen TA, Vachha BA, Halpern NA, et al. Inflammatory leptomeningeal cytokines mediate COVID-19 neurologic symptoms in cancer patients. Cancer Cell. 2021;39(2):276-83. e3. doi: https://doi.org/10.1016/j.ccell.2021.01.007.
86	Rhally A, Griffa A, Kremer S, Uginet M, Breville G, Stancu P, et al. C-reactive protein and white matter microstructural changes in COVID-19 patients with encephalopathy. Journal of Neural Transmission. 2021;128:1899-906. doi: https://doi.org/10.1007/s00702-021-02429-6.
87	Rifino N, Censori B, Agazzi E, Alimonti D, Bonito V, Camera G, et al. Neurologic manifestations in 1760 COVID-19 patients admitted to Papa Giovanni XXIII hospital, Bergamo, Italy. Journal of neurology. 2021;268(7):2331-8. doi: https://doi.org/10.1007/s00415-020-10251-5.
88	Rouyer O, Pierre-Paul IN, Balde AT, Jupiter D, Bindila D, Geny B, et al. High prevalence of deep venous thrombosis in non-severe COVID-19 patients hospitalized for a neurovascular disease. Cerebrovascular diseases extra. 2020;10(3):174-80. doi: https://doi.org/10.1159/000513295.
89	Sabayan B, Moghadami M, Assarzadegan F, Komachali SH-A, Poorsaadat L, Babaeepour Z, et al. COVID-19 respiratory illness and subsequent cerebrovascular events, the initial iranian experience. Journal of Stroke and Cerebrovascular Diseases. 2021;30(1):105454. doi: https://doi.org/10.1016/j.jstrokecerebrovasdis.2020.105454.
90	Saleh RA, Shaban E. COVID-19 neurological manifestations: correlation of cerebral MRI imaging and lung imaging—Observational study. Egyptian Journal of Radiology and Nuclear Medicine. 2021;52(1):1-11. doi: https://doi.org/10.1186/s43055-021-00630-x.
91	Sandoval F, Julio K, Mendez G, Valderas C, Echeverria AC, Perinetti MJ, et al. Neurologic features associated with SARS-CoV-2 infection in children: a case series report. Journal of Child Neurology. 2021;36(10):853-66. doi: https://doi.org/10.1177/0883073821989164.
92	Sawlani V, Scotton S, Nader K, Jen J, Patel M, Gokani K, et al. COVID-19-related intracranial imaging findings: a large single-centre experience. Clinical radiology. 2021;76(2):108-16. doi: https://doi.org/10.1016/j.crad.2020.09.002.
93	Scullen T, Keen J, Mathkour M, Dumont AS, Kahn L. Coronavirus 2019 (COVID-19)–associated encephalopathies and cerebrovascular disease: the new orleans experience. World neurosurgery. 2020;141:e437-e46. doi: https://doi.org/10.1016/j.wneu.2020.05.192.
94	Sollini M, Morbelli S, Ciccarelli M, Cecconi M, Aghemo A, Morelli P, et al. Long COVID hallmarks on [18F] FDG-PET/CT: a case-control study. European journal of nuclear medicine and molecular imaging. 2021;48(10):3187-97. doi: https://doi.org/10.1007/s00259-021-05294-3.
95	Strauss S, Lantos J, Heier L, Shatzkes D, Phillips C. Olfactory bulb signal abnormality in patients with COVID-19 who present with neurologic symptoms. American Journal of Neuroradiology. 2020;41(10):1882-7. doi: https://doi.org/10.3174/ajnr.A6751.
96	Triay R, Ansari J, Winter V, Riel-Romero RMS, Gonzalez-Toledo E, Gavins FN, et al. The Spectrum of Acute Cerebrovascular Disease in Patients Hospitalized with COVID-19 Diagnosis at OLSU-S. 2021. doi: https://doi.org/10.3390/biomedicines10020435.
97	Tuma RL, Guedes BF, Carra R, Iepsen B, Rodrigues J, Camelo-Filho AE, et al. Clinical, cerebrospinal fluid, and neuroimaging findings in COVID-19 encephalopathy: a case series. Neurological Sciences. 2021;42:479-89. doi: https://doi.org/10.1007/s10072-020-04946-w.
98	Uginet M, Breville G, Assal F, Lövblad KO, Vargas MI, Pugin J, et al. COVID‐19 encephalopathy: Clinical and neurobiological features. Journal of medical virology. 2021;93(7):4374-81. doi: https://doi.org/10.1002/jmv.26973.
99	Xiong W, Mu J, Guo J, Lu L, Liu D, Luo J, et al. New onset neurologic events in people with COVID-19 in 3 regions in China. Neurology. 2020;95(11):e1479-e87. doi: https://doi.org/10.1212/WNL.0000000000010034.
100	Yadav T, Tiwari S, Gupta A, Garg PK, Khera PS, Rajagopal R, et al. Magnetic Resonance Imaging in Coronavirus Disease-2019 Associated Rhino-Orbital-Cerebral Mucormycosis (CA-ROCM)-Imaging Analysis of 50 Consecutive Patients. Current Problems in Diagnostic Radiology. 2022;51(1):112-20. doi: https://doi.org/10.1067/j.cpradiol.2021.09.004.
101	Yoon B, Buch K, Lang M, Applewhite B, Li M, Mehan W, et al. Clinical and neuroimaging correlation in patients with COVID-19. American Journal of Neuroradiology. 2020;41(10):1791-6. doi: https://doi.org/10.3174/ajnr.A6717.
102	Khair AM, Nikam R, Husain S, Ortiz M, Kaur G. Para and Post-COVID-19 CNS Acute Demyelinating Disorders in Children: A Case Series on Expanding the Spectrum of Clinical and Radiological Characteristics. Cureus. 2022;14(3):1-12. doi:10.7759/cureus.23405
103	Avila M, Tan YY, Hernandez R, Zuberi H, Rivera VM. Multiple Sclerosis and Neuromyelitis Optica Spectrum Disorder: Onset Following Acute COVID-19 Infection, a Case Series. Neurol Ther. 2023;12(1):319-327. doi:10.1007/s40120-022-00418-9
104	Applewhite BP, Buch K, Yoon BC, et al. Lung apical findings in coronavirus disease (COVID-19) infection on neck and cervical spine CT. Emerg Radiol. 2020;27(6):731-735. doi:10.1007/s10140-020-01822-0
105	Abrams RMC, Safavi F, Tuhrim S, Navis A, Steinberger J, Shin SC. MRI negative myelopathy post mild SARS-CoV-2 infection: vasculopathy or inflammatory myelitis? J Neurovirol. 2021;27(4):650-655. doi:10.1007/s13365-021-00986-w
106	Mahammedi A, Saba L, Vagal A, et al. Imaging of neurologic disease in hospitalized patients with COVID-19: An italian multicenter retrospective observational study. Radiology. 2020;297(2):E270-E273. doi:10.1148/RADIOL.2020201933
107	Mehan WA, Yoon BC, Lang M, Li MD, Rincon S, Buch K. Paraspinal Myositis in Patients with COVID-19 Infection. AJNR Am J Neuroradiol. 2020;41(10):1949-1952. doi:10.3174/ajnr.A6711
108	Dressing A, Bormann T, Blazhenets G, Schroeter N, Walter LI, Thurow J, August D, Hilger H, Stete K, Gerstacker K, Arndt S, Rau A, Urbach H, Rieg S, Wagner D, Weiller C, Meyer PT, Hosp JA. Neuropsychologic Profiles and Cerebral Glucose Metabolism in Neurocognitive Long COVID Syndrome. J Nucl Med. 2022 Jul;63(7):1058-1063. doi: 10.2967/jnumed.121.262677
109	Rau A, Schroeter N, Blazhenets G, Dressing A, Walter LI, Kellner E, Bormann T, Mast H, Wagner D, Urbach H, Weiller C, Meyer PT, Reisert M, Hosp JA. Widespread white matter oedema in subacute COVID-19 patients with neurological symptoms. Brain. 2022 Sep 14;145(9):3203-3213. doi: 10.1093/brain/awac045.
110	Faro SH, Manmatharayan A, Leiby B, Jain N, Mohamed FB, Talekar KS, Doshi A, Jambor I, Chang S, Finkelstein M, Kremer S, Lersy F, Lindgren B, Figueiredo NM, Gerevini S, Napolitano A, Jain R, Dogra S, Pillai JJ, Ryan D, Jager R, Carletti F, Mian A, Kaliev A, Anand P, Takahashi C, Murat A, Colen R, Mansueto G, Pizzini F. Neuroimaging findings in 4342 hospitalized COVID-19 subjects: A multicenter rep…
