# Supplementary material for: Topographical Distribution of Neuroanatomical Abnormalities Following COVID-19 Invasion: A Systematic Literature Review
Source: Clin Neuroradiol. 2023 Sep 11;34(1):13–31. doi: 10.1007/s00062-023-01344-5 (PMC10881816; doi:10.1007/s00062-023-01344-5)
Supplement: Supplementary file 2 — S2 Table. Risk of bias assessment tool for non-randomized studies (RoBANS) [file 62_2023_1344_MOESM2_ESM.xlsx]

## Sheet: RoBANS
S/N	Author, year and location	Selection of participants	Confounding variables	Measurement of exposure	Blinding of outcome assessment	Incomplete outcome data	Selective outcome reporting
1	Abdelzaher et al. 2022, Egypt	High	Low	Low	High	Low	Low
2	Abenza-Abildúa et al. 2021, Spain	High	Low	Unclear	High	Low	Low
3	Agarwal et al. 2020, USA	High	High	Low	High	Low	Low
4	Agarwal et al. 2021, USA	High	Low	Low	High	Low	Low
5	Al-Mufti et al., 2021, USA	High	High	Low	Low	Unclear	Unclear
6	Alonazi et al. 2021, Saudi Arabia	Low	High	Low	High	Low	Low
7	Altunisik et al. 2021, Turkey	High	Low	Low	High	Low	Low
8	Alves et al., 2021, Brasil	Low	High	Low	Low	Low	Unclear
9	Aragao et al., 2021, Brasil	High	Unclear	Low	High	Low	Unclear
10	Arandela et al. 2021, USA	High	Low	High	High	Low	Low
11	Arica-Polat et al., 2022, Turkey	Low	High	Low	High	Low	Unclear
12	Azab et al. 2021, Egypt	High	Low	Low	High	Low	Low
13	Bruce et al. 2021, USA	High	Low	Low	High	Low	Low
14	Bungenberg et al., 2022, Germany	High	Low	Low	Low	High	Low
15	Burulday et al., 2022, Turkey	High	Low	High	High	Low	Low
16	Büttner et al. 2021, Germany	High	Low	Low	High	Low	Low
17	Chammas et al., 2021, France	High	High	Low	High	Low	Unclear
18	Chougar et al. 2020, France	High	Low	Low	High	Low	Low
19	Conklin et al. 2021, USA	High	Unclear	Low	High	Low	Low
20	Coolen et al., 2020, Belgium	Low	High	Low	Low	Low	Unclear
21	D’Amore et al. 2021, Italy	High	Low	Low	High	Low	Unclear
22	Deeb et al. 2021, UAE	High	Low	Unclear	High	Low	Low
23	Delorme et al. 2021, France	High	Low	Low	High	High	Low
24	Dilber et al. 2021, Turkey	High	Low	Unclear	High	Low	Low
25	Dixon et al., 2020, UK	Low	High	Low	Low	Unclear	Unclear
26	Dodd et al., 2021, USA	High	High	Low	Low	Low	Unclear
27	Douaud et al., 2022, UK	Low	Low	Low	High	Unclear	Unclear
28	Duan et al. 2021, USA	Low	Low	Low	Low	Unclear	Unclear
29	Ermis et al. 2021, Germany	Low	Low	Unclear	High	Low	Low
30	Escalard et al., 2020, France	High	High	Low	High	Low	Unclear
31	Eskandar et al. 2021, USA	High	Low	Low	High	Low	Low
32	Fällmar et al. 2021, Sweden	Low	Low	Low	Low	Low	Low
33	Flores-Silva et al. 2021, Mexico	Low	Low	Low	High	Low	Low
34	Franceschi et al. 2020, USA	High	Low	High	High	Low	Low
35	Freeman et al., 2021, USA	Low	High	Low	Low	Unclear	Unclear
36	Garcia et al. 2021, USA	High	Low	Low	Low	Low	Low
37	García-Azorín et al. 2021, Spain	High	Low	Low	High	Low	Low
38	Gogu et al., 2021, Romania	Low	High	High	High	Low	Low
39	Gorgulu et al., 2021, Turkey	Low	High	Low	Low	Low	Unclear
40	Greenway et al. 2021, USA	High	Low	Low	High	Low	Low
41	Guilmot et al. 2021, Belgium	Low	Low	Unclear	High	Low	Low
42	Günbey et al., 2021, Turkey	Low	High	Low	Low	Low	Low
43	Hazzaa 2021, UK	High	Low	Unclear	High	Low	Low
44	Hellgren et al. 2021, Sweden	Low	High	Low	High	Unclear	Low
45	Hernandez-Fernandez, 2021, Spain	Low	High	Low	High	Low	Low
46	Iqbal et al. 2021, Qatar	High	Low	Low	High	Low	Low
47	Jain et al., 2020, USA	Low	High	Low	Low	Low	Unclear
48	Jegatheeswaran et al. 2022, Canada	High	Low	Low	High	Low	Low
49	Jensen-Kondering et al. 2020, Germany	High	Unclear	Low	High	Unclear	Unclear
50	Kalekar et al. 2021, India	High	Low	Unclear	High	Low	Low
51	Kandemirli et al. 2020, Turkey	Low	Low	Low	High	Low	Low
52	Karvigh et al. 2021, Iran	High	Low	High	High	Low	Low
53	Katz et al., 2020, USA	Low	High	Low	Low	Low	Unclear
54	Keller et al. 2020, UK	Low	Low	Unclear	High	Low	Low
55	Kelsch et al. 2021, USA	High	Low	Low	High	Low	Low
56	Khedr et al. 2021, Egypt	High	Low	Unclear	High	Low	Low
57	Khedr et al., 2021, Egypt	Low	High	Low	High	Low	Low
58	Kiatkittikul et al. 2022, Thailand	Unclear	Unclear	Low	Low	Low	Unclear
59	Klironomos et al. 2020, Sweden	High	Low	Low	Low	Low	Low
60	Kremer et al. 2020, France	High	Low	Low	Low	Low	Low
61	Kulkarni et al., 2022, India	Low	Unclear	Low	High	Unclear	Unclear
62	Lambrecq et al., 2021, France	Low	High	Unclear	Unclear	Low	Unclear
63	LaRovere et al. 2021, USA	High	Low	Low	High	High	Low
64	Lersy et al., 2021, France	Low	Unclear	Low	Low	Unclear	Low
65	Lin et al. 2020, USA	Low	Unclear	Unclear	Unclear	Low	Unclear
66	Lindan et al. 2021, USA	High	Low	Low	High	Low	Low
67	Lu et al. 2020, China	Low	Unclear	Low	Low	Low	Low
68	Mahammadi et al. 2021, USA	Low	Unclear	Unclear	Unclear	Low	Unclear
69	Marcic et al. 2021, Croatia	High	Low	Low	High	Low	Low
70	Mekkawy et al. 2022, Egypt	Low	Low	Low	High	Low	Low
71	Elizondo et al. 2021, Mexico	Low	High	Low	High	Low	Unclear
72	Meppiel et al. 2021, France	High	Low	Low	High	Low	Low
73	Metwally et al. 2021, Egypt	High	Low	Low	Low	Low	Low
74	Naval-Baudin et al., 2021, Spain	Low	High	Unclear	Unclear	Low	Low
75	Nawabi et al., 2020, Germany	High	High	Low	Low	Low	Unclear
76	Niesen et al. 2021, Belgium	Low	Low	Unclear	High	Low	Low
77	Oman et al. 2021, USA	High	Low	Low	High	Low	Low
78	Palabiyik et al. 2021, Turkey	High	Low	Unclear	High	Low	Low
79	Paterson et al. 2020, UK	High	Low	Low	High	Low	Low
80	Pons-Escoda et al. 2020, Spain	High	Low	Low	High	Low	Low
81	Qin et al. 2021, China	High	Low	Unclear	High	Low	Low
82	Radmanesh et al., 2020, USA	Low	High	Low	Low	Low	Unclear
83	Rapalino et al., 2021, USA	Low	High	Low	High	Unclear	Unclear
84	Rehmani et al. 2021, USA	High	Low	Unclear	High	Low	Low
85	Remsik et al. 2021, USA	Low	High	Unclear	High	Low	Low
86	Rhally et al., 2021, Switzerland	Low	High	Low	Low	Low	Unclear
87	Rifino et al. 2021, Italy	High	Low	Low	High	Low	Low
88	Rouyer et al., 2020, France	High	High	Low	Low	Low	Unclear
89	Sabayan et al., 2021, Iran	Low	High	Low	Low	Unclear	Unclear
90	Saleh & Shaban, 2021, Egypt	High	High	Unclear	Unclear	Low	Unclear
91	Sandoval et al. 2020, Chile	High	Low	Low	High	Low	Low
92	Sawlani et al., 2021, the UK	Low	High	Low	Low	Low	Unclear
93	Scullen et al., 2020, USA	High	High	Low	High	Unclear	Unclear
94	Sollini et al. 2021, Italy	Low	Low	Low	High	High	Low
95	Strauss et al. 2020, USA	High	Low	Low	Low	Low	Low
96	Triay et al. 2021, USA	High	Low	Unclear	High	Low	Low
97	Tuma et al., 2021, Brasil	Low	High	Low	Low	Unclear	Unclear
98	Uginet et al., 2021, Switzerland	Low	High	Low	Low	Unclear	Unclear
99	Xiong et al. 2020, China	High	Low	Low	High	Low	Low
100	Yadav et al. 2022, India	High	Unclear	Low	High	Low	Unclear
101	Yoon et al., 2020, USA	Low	Low	Low	Low	Low	Low
102	Khair et al., 2022, USA	Low	Unclear	Low	Low	Low	Low
103	Avila et al., 2023, USA	Low	Low	Low	Low	Low	Low
104	Applewhite et al., 2020, USA	Low	Low	Low	Unclear	Low	Low
105	Abrams et al., 2021, USA	Low	Low	Low	High	Low	Low
106	Mahammedi et al., 2020, Italy	Low	Low	Low	Low	Low	Low
107	Mehan et al., 2020, USA	Low	Low	Low	Unclear	Low	Low
108	Dressing et al., 2022, Germany	High	High	Low	High	Low	Low
109	Rau et al., 2022, Germany	Low	Low	Low	unclear	Low	Low
110	Faro et al. 2023, multicentre	Low	Low	High	unclear	low	High
	Note: UK = United Kingdom, USA = United States of America, UAE = United Arab Emirates
	References
1	Abdelzaher A, AlQatam M, Alsarraf L, Beheiri MH, Shehata SF, Elsebaie NA. Neuroimaging findings in hospitalized patients with COVID-19. Egyptian Journal of Radiology and Nuclear Medicine. 2022;53(1):22. doi: https://doi.org/10.1186/s43055-022-00698-z.
2	Abenza-Abildúa M, Ramírez-Prieto M, Moreno-Zabaleta R, Arenas-Valls N, Salvador-Maya M, Algarra-Lucas C, et al. Neurological complications in critical patients with COVID-19. Neurología (English Edition). 2020;35(9):621-7. doi: https://doi.org/10.1016/j.nrl.2020.07.014.
3	Agarwal S, Jain R, Dogra S, Krieger P, Lewis A, Nguyen V, et al. Cerebral microbleeds and leukoencephalopathy in critically ill patients with COVID-19. Stroke. 2020;51(9):2649-55. doi: https://doi.org/10.1161/STROKEAHA.120.030940.
4	Agarwal S, Melmed K, Dogra S, Jain R, Conway J, Galetta S, et al. Increase in ventricle size and the evolution of white matter changes on serial imaging in critically ill patients with COVID-19. Neurocritical Care. 2021:1-10. doi: https://doi.org/10.1007/s12028-021-01207-2.
5	Al-Mufti F, Amuluru K, Sahni R, Bekelis K, Karimi R, Ogulnick J, et al. Cerebral venous thrombosis in COVID-19: a New York metropolitan cohort study. American Journal of Neuroradiology. 2021;42(7):1196-200. doi: https://doi.org/10.3174/ajnr.A7134.
6	Alonazi B, Farghaly AM, Mostafa MA, Al-Watban JA, Zindani SA, Altaimi F, et al. Brain MRI in SARS-CoV-2 pneumonia patients with newly developed neurological manifestations suggestive of brain involvement. Scientific Reports. 2021;11(1):1-9. doi: https://doi.org/10.1038/s41598-021-00064-5.
7	Altunisik E, Baykan A, Sahin S, Aydin E, Erturk S. Quantitative analysis of the olfactory system in COVID-19: an MR imaging study. American Journal of Neuroradiology. 2021;42(12):2207-14. doi: https://doi.org/10.3174/ajnr.A7278.
8	Alves VdPV, Altoé A, Veloso V, Ferreira CLS, Ventura N, Corrêa DG. Computed tomography features of cerebrovascular complications in intensive care unit patients with severe COVID-19. Radiologia Brasileira. 2021;54:283-8. doi: https://doi.org/10.1590/0100-3984.2021.0023.
9	Aragao MdFVV, Leal MdC, Andrade PHP, Cartaxo Filho OQ, Aragao LV, Fonseca TM, et al. Clinical and radiological profiles of COVID-19 patients with neurological symptomatology: a comparative study. Viruses. 2021;13(5):845. doi: https://doi.org/10.3390/v13050845.
10	Arandela K, Samudrala S, Abdalkader M, Anand P, Daneshmand A, Dasenbrock H, et al. Reversible cerebral vasoconstriction syndrome in patients with coronavirus disease: a multicenter case series. Journal of Stroke and Cerebrovascular Diseases. 2021;30(12):106118. doi: https://doi.org/10.1016/j.jstrokecerebrovasdis.2021.106118.
11	Arica-Polat B, Gündoğdu AA, Çınar N, Uncu G, Ayas Z, İşeri P, et al. Evaluation of cognitive deficits in patients infected with COVID-19. European Review for Medical and Pharmacological Sciences. 2022. doi: https://doi.org/10.26355/eurrev_202201_27894.
12	Azab MA, Azzam AY, Salem AE, Reda A, Hassanein SF, Sabra M, et al. Neurological problems in the context of COVID-19 infection in Egypt. A multicenter retrospective analysis. Interdisciplinary Neurosurgery. 2021;26:101345. doi: https://doi.org/10.1016/j.inat.2021.101345.
13	Bruce SS, Kahan J, Huq T, Santillan A, Navi BB, Merkler AE, et al. Missed cerebrovascular events during prolonged sedation for COVID-19 pneumonia. Journal of Clinical Neuroscience. 2021;86:180-3. doi: https://doi.org/10.1016/j.jocn.2021.01.008.
14	Bungenberg J, Humkamp K, Hohenfeld C, Rust MI, Ermis U, Dreher M, et al. Long COVID‐19: Objectifying most self‐reported neurological symptoms. Annals of clinical and translational neurology. 2022;9(2):141-54. doi: https://doi.org/10.1002/acn3.51496.
15	Burulday V, Sayar MS, Bayar Muluk N. Peripheral and central smell regions in COVID-19 positive patients: an MRI evaluation. Acta Radiologica. 2022;63(9):1233-42. doi: https://doi.org/10.1177/02841851211034043.
16	Büttner L, Bauknecht HC, Fleckenstein FN, Kahn J, Tietze A, Bohner G, et al. Neuroimaging findings in conjunction with severe COVID-19. RöFo-Fortschritte auf dem Gebiet der Röntgenstrahlen und der bildgebenden Verfahren. 2021;193(07):822-9. doi: https://doi.org/10.1055/a-1345-9784.
17	Chammas A, Bund C, Lersy F, Brisset J-C, Ardellier F-D, Kremer S, et al. Collicular hyperactivation in patients with COVID-19: a new finding on brain MRI and PET/CT. AJNR: American Journal of Neuroradiology. 2021;42(8):1410. doi: https://doi.org/10.3174/ajnr.A7158.
18	Chougar L, Shor N, Weiss N, Galanaud D, Leclercq D, Mathon B, et al. Retrospective observational study of brain MRI findings in patients with acute SARS-CoV-2 infection and neurologic manifestations. Radiology. 2020;297(3):E313-E23. doi: https://doi.org/10.1148/radiol.2020202422.
19	Conklin J, Frosch MP, Mukerji SS, Rapalino O, Maher MD, Schaefer PW, et al. Susceptibility-weighted imaging reveals cerebral microvascular injury in severe COVID-19. Journal of the neurological sciences. 2021;421:117308. doi: https://doi.org/10.1016/j.jns.2021.117308.
20	Coolen T, Lolli V, Sadeghi N, Rovai A, Trotta N, Taccone FS, et al. Early postmortem brain MRI findings in COVID-19 non-survivors. Neurology. 2020;95(14):e2016-e27. doi: https://doi.org/10.1212/WNL.0000000000010116.
21	D’Amore F, Vinacci G, Agosti E, Cariddi L, Terrana A, Vizzari F, et al. Pressing issues in COVID-19: probable cause to seize SARS-CoV-2 for its preferential involvement of posterior circulation manifesting as severe posterior reversible encephalopathy syndrome and posterior strokes. American Journal of Neuroradiology. 2020;41(10):1800-3. doi: https://doi.org/10.3174/ajnr.A6679.
22	Deeb A, Kumar PC, Sakrani N, Trehan RK, Papinenei VR. Neurological Presentations of COVID-19: Characteristic Features in a Case Series of Hospitalized Patients from Abu Dhabi, UAE. BioMed Research International. 2021;2021. doi: https://doi.org/10.1155/2021/5822259.
23	Delorme C, Houot M, Rosso C, Carvalho S, Nedelec T, Maatoug R, et al. The wide spectrum of COVID-19 neuropsychiatric complications within a multidisciplinary centre. Brain communications. 2021;3(3):fcab135. doi: https://doi.org/10.1093/braincomms/fcab135.
24	Dilber B, Aydın ZGG, Yeşilbaş O, Sağ E, Aksoy NK, Gündoğmuş F, et al. Neurological manifestations of pediatric acute COVID infections: A single center experience. Journal of Tropical Pediatrics. 2021;67(3):fmab062. doi: https://doi.org/10.1093/tropej/fmab062.
25	Dixon L, McNamara C, Gaur P, Mallon D, Coughlan C, Tona F, et al. Cerebral microhaemorrhage in COVID-19: a critical illness related phenomenon? Stroke and Vascular Neurology. 2020;5(4):e000652. doi: https://doi.org/10.1136/svn-2020-000652.
26	Dodd WS, Jabbour PM, Sweid A, Tjoumakaris S, Gooch MR, Al Saiegh F, et al. Aneurysmal subarachnoid hemorrhage in patients with coronavirus disease 2019 (COVID-19): a case series. World neurosurgery. 2021;153:e259-e64. doi: https://doi.org/10.1016/j.wneu.2021.06.092.
27	Douaud G, Lee S, Alfaro-Almagro F, Arthofer C, Wang C, McCarthy P, et al. SARS-CoV-2 is associated with changes in brain structure in UK Biobank. Nature. 2022;604(7907):697-707. doi: https://doi.org/10.1038/s41586-022-04569-5.
28	Duan K, Premi E, Pilotto A, Cristillo V, Benussi A, Libri I, et al. Alterations of frontal-temporal gray matter volume associate with clinical measures of older adults with COVID-19. Neurobiology of Stress. 2021;14:100326. doi: https://doi.org/10.1016/j.ynstr.2021.100326.
29	Elizondo EFM, Ramírez JAV, Aguirre GB, Medina PMD, Estens JB. Central Nervous System Injury in Patients with Severe Acute Respiratory Syndrome Coronavirus 2: MRI Findings. Cureus. 2021;13(9). doi: https://doi.org/10.7759/cureus.18052.
30	Ermis U, Rust MI, Bungenberg J, Costa A, Dreher M, Balfanz P, et al. Neurological symptoms in COVID-19: a cross-sectional monocentric study of hospitalized patients. Neurological research and practice. 2021;3(1):1-12. doi: https://doi.org/10.1186/s42466-021-00116-1.
31	Escalard S, Chalumeau V, Escalard C, Redjem H, Delvoye F, Hébert S, et al. Early brain imaging shows increased severity of acute ischemic strokes with large vessel occlusion in COVID-19 patients. Stroke. 2020;51(11):3366-70. doi: https://doi.org/10.1161/STROKEAHA.120.031011.
32	Eskandar EN, Altschul DJ, de la Garza Ramos R, Cezayirli P, Unda SR, Benton J, et al. Neurologic Syndromes Predict Higher In-Hospital Mortality in COVID-19. Neurology. 2021;96(11):e1527-e38. doi: https://doi.org/10.1212/wnl.0000000000011356.
33	Fällmar D, Rostami E, Kumlien E, Ashton NJ, Jackmann S, Pavel R, et al. The extent of neuroradiological findings in COVID-19 shows correlation with blood biomarkers, Glasgow coma scale score and days in intensive care. Journal of neuroradiology. 2021. doi: https://doi.org/10.1016/j.neurad.2021.11.003.
34	Flores-Silva FD, García-Grimshaw M, Valdés-Ferrer SI, Vigueras-Hernández AP, Domínguez-Moreno R, Tristán-Samaniego DP, et al. Neurologic manifestations in hospitalized patients with COVID-19 in Mexico City. PLoS One. 2021;16(4):e0247433. doi: https://doi.org/10.1371/journal.pone.0247433.
35	Franceschi A, Arora R, Wilson R, Giliberto L, Libman R, Castillo M. Neurovascular complications in COVID-19 infection: case series. American Journal of Neuroradiology. 2020;41(9):1632-40. doi: https://doi.org/10.3174/ajnr.A6655.
36	Freeman CW, Masur J, Hassankhani A, Wolf RL, Levine JM, Mohan S. Coronavirus disease (COVID-19)-related disseminated leukoencephalopathy: a retrospective study of findings on brain MRI. AJR American Journal of Roentgenology. 2021;216(4):1046-7. doi: https://doi.org/10.2214/AJR.20.24364.
37	Garcia MA, Barreras PV, Lewis A, Pinilla G, Sokoll LJ, Kickler T, et al. Cerebrospinal fluid in COVID-19 neurological complications: Neuroaxonal damage, anti-SARS-Cov2 antibodies but no evidence of cytokine storm. J Neurol Sci. 2021;427:117517. Epub 2021/06/06. doi: https://doi.org/10.1016/j.jns.2021.117517. PubMed PMID: 34090021; PubMed Central PMCID: PMCPMC8166041.
38	Garcia-Azorin D, Sierra Á, Trigo J, Alberdi A, Blanco M, Calcerrada I, et al. Frequency and phenotype of headache in covid-19: a study of 2194 patients. Scientific reports. 2021;11(1):1-10. doi: https://doi.org/10.1038/s41598-021-94220-6.
39	Gogu AE, Motoc AG, Stroe AZ, Docu Axelerad A, Docu Axelerad D, Pârv F, et al. Clinical spectrum and neuroimagistic features in hospitalized patients with neurological disorders and concomitant coronavirus-19 infection. Brain Sciences. 2021;11(9):1138. doi: https://doi.org/10.3390/brainsci11091138.
40	Gorgulu U, Bayındır H, Bektas H, Kayipmaz A, San I. Coexistence of neurological diseases with Covid-19 pneumonia during the pandemic period. Journal of Clinical Neuroscience. 2021;91:237-42. doi: https://doi.org/10.1016/j.jocn.2021.06.041.
41	Greenway MR, Erben Y, Huang JF, Siegel JL, Lamb CJ, Badi MK, et al. Yield of head imaging in ambulatory and hospitalized patients with SARS-CoV-2: a multi-center study of 8675 patients. The Neurohospitalist. 2021;11(3):221-8. doi: https://doi.org/10.1177/1941874420980622.
42	Guilmot A, Maldonado Slootjes S, Sellimi A, Bronchain M, Hanseeuw B, Belkhir L, et al. Immune-mediated neurological syndromes in SARS-CoV-2-infected patients. Journal of neurology. 2021;268:751-7. doi: https://doi.org/10.1007/s00415-020-10108-x.
43	Günbey HP, Rona G, KARAOYSAL ÖA, BATIREL A, Barut BÖ. Correlation of neuroimaging and thorax CT findings in patients with COVID-19: A large single-center experience. Turkish journal of medical sciences. 2021;51(6):2850-60. doi: https://doi.org/10.3906/sag-2105-138.
44	Hazzaa NM. Neurological complications associated with coronavirus disease-2019 (COVID-19): MRI features. Heliyon. 2021;7(8):e07879. doi: https://doi.org/10.1016/j.heliyon.2021.e07879.
45	Hellgren L, Thornberg UB, Samuelsson K, Levi R, Divanoglou A, Blystad I. Brain MRI and neuropsychological findings at long-term follow-up after COVID-19 hospitalisation: an observational cohort study. BMJ open. 2021;11(10):e055164. doi: https://doi.org/10.1136/bmjopen-2021-055164.
46	Hernández-Fernández F, Sandoval Valencia H, Barbella-Aponte RA, Collado-Jiménez R, Ayo-Martín Ó, Barrena C, et al. Cerebrovascular disease in patients with COVID-19: neuroimaging, histological and clinical description. Brain. 2020;143(10):3089-103. doi: https://doi.org/10.1093/brain/awaa239.
47	Iqbal Y, Alabdulla M, Latoo J, Kumar R, Albrahim S, Wadoo O, et al. Mania and hypomania associated with COVID-19: a series of 15 cases seen by the consultation-liaison psychiatry service in Qatar. Qatar Medical Journal. 2021;2021(3):65. doi: https://doi.org/10.5339/qmj.2021.65.
48	Jain R, Young M, Dogra S, Kennedy H, Nguyen V, Jones S, et al. COVID-19 related neuroimaging findings: a signal of thromboembolic complications and a strong prognostic marker of poor patient outcome. Journal of the neurological sciences. 2020;414:116923. doi: https://doi.org/0.1016/j.jns.2020.116923.
49	Jegatheeswaran V, Chan MWK, Chakrabarti S, Fawcett A, Chen YA. Neuroimaging Findings of Hospitalized Covid-19 Patients: A Canadian Retrospective Observational Study. Canadian Association of Radiologists Journal. 2022;73(1):179-86. doi: https://doi.org/10.1177/08465371211002815. PubMed PMID: 33881958.
50	Jensen-Kondering U, Neumann A, Margraf NG, Goevert F, Brueggemann N, Schunk D, et al. Cerebral imaging in patients with COVID-19 and neurological symptoms: first experience from two university hospitals in Northern Germany. Neuroradiology. 2021;193(06):667-71. doi: https://doi.org/1055/a-1265-7209.
51	Kalekar T, Thakker V, Bansal A. Role of Neuroimaging in COVID 19 Infection—A Retrospective Study. Journal of Radiology Nursing. 2021;40(4):370-6. doi: https://doi.org/10.1016/j.jradnu.2021.09.003.
52	Kandemirli SG, Altundag A, Yildirim D, Sanli DET, Saatci O. Olfactory bulb MRI and paranasal sinus CT findings in persistent COVID-19 anosmia. Academic radiology. 2021;28(1):28-35. doi: https://doi.org/10.1016/j.acra.2020.10.006.
53	Karvigh SA, Vahabizad F, Banihashemi G, Sahraian MA, Gheini MR, Eslami M, et al. Ischemic stroke in patients with COVID-19 disease: a report of 10 cases from Iran. Cerebrovascular Diseases. 2021;50(2):239-44. doi: https://doi.org/10.1159/000513279.
54	Katz JM, Libman RB, Wang JJ, Sanelli P, Filippi CG, Gribko M, et al. Cerebrovascular complications of COVID-19. Stroke. 2020;51(9):e227-e31. doi: https://doi.org/10.1161/STROKEAHA.120.031265.
55	Keller E, Brandi G, Winklhofer S, Imbach LL, Kirschenbaum D, Frontzek K, et al. Large and small cerebral vessel involvement in severe COVID-19: detailed clinical workup of a case series. Stroke. 2020;51(12):3719-22. doi: https://doi.org/10.1161/STROKEAHA.120.031224.
56	Kelsch RD, Silbergleit R, Krishnan A. Neuroimaging in the First 6 Weeks of the COVID-19 Pandemic in an 8-Hospital Campus: Observations and Patterns in the Brain, Head and Neck, and Spine. Journal of Computer Assisted Tomography. 2021;45:592 - 9. doi: https://doi.org/10.1097/RCT.0000000000001179.
57	Khedr EM, Abo-Elfetoh N, Deaf E, Hassan HM, Amin MT, Soliman RK, et al. Surveillance study of acute neurological manifestations among 439 Egyptian patients with COVID-19 in Assiut and Aswan University Hospitals. Neuroepidemiology. 2021;55(2):109-18. doi: https://doi.org/10.1159/000513647.
58	Khedr EM, Soliman RK, Abo-Elfetof N, Amin M, Mansour OY, Aly A, et al. Clinical and radiological characteristics of acute cerebrovascular diseases among Egyptian patients with COVID-19 in upper Egypt. Frontiers in Neurology. 2021;12:635856. doi: https://doi.org/10.3389/fneur.2021.635856.
59	Kiatkittikul P, Promteangtrong C, Kunawudhi A, Siripongsatian D, Siripongboonsitti T, Ruckpanich P, et al. Abnormality pattern of F-18 FDG PET whole body with functional MRI brain in post-acute COVID-19. Nuclear Medicine and Molecular Imaging. 2022;56(1):29-41. doi: https://doi.org/10.1007/s13139-021-00730-6.
60	Klironomos S, Tzortzakakis A, Kits A, Öhberg C, Kollia E, Ahoromazdae A, et al. Nervous system involvement in coronavirus disease 2019: results from a retrospective consecutive neuroimaging cohort. Radiology. 2020;297(3):E324-E34. doi: https://doi.org/10.1148/radiol.2020202791.
61	Kremer S, Lersy F, Anheim M, Merdji H, Schenck M, Oesterlé H, et al. Neurologic and neuroimaging findings in patients with COVID-19: A retrospective multicenter study. Neurology. 2020;95(13):e1868-e82. doi: https://doi.org/10.1212/WNL.0000000000010112.
62	Kulkarni R, Pujari SS, Gupta D, Ojha P, Dhamne M, Bolegave V, et al. Cerebrovascular involvement in mucormycosis in COVID-19 pandemic. Journal of Stroke and Cerebrovascular Diseases. 2022;31(2):106231. doi: https://doi.org/10.1016/j.jstrokecerebrovasdis.2021.106231.
63	Lambrecq V, Hanin A, Munoz-Musat E, Chougar L, Gassama S, Delorme C, et al. Association of clinical, biological, and brain magnetic resonance imaging findings with electroencephalographic findings for patients with COVID-19. JAMA network open. 2021;4(3):e211489-e. doi: https://doi.org/10.1001/jamanetworkopen.2021.1489.
64	LaRovere KL, Riggs BJ, Poussaint TY, Young CC, Newhams MM, Maamari M, et al. Neurologic involvement in children and adolescents hospitalized in the United States for COVID-19 or multisystem inflammatory syndrome. JAMA neurology. 2021;78(5):536-47. doi: https://doi.org/10.1001/jamaneurol.2021.0504.
65	Lersy F, Willaume T, Brisset J-C, Collange O, Helms J, Schneider F, et al. Critical illness-associated cerebral microbleeds for patients with severe COVID-19: etiologic hypotheses. Journal of neurology. 2021;268:2676-84. doi: https://doi.org/10.1007/s00415-020-10313-8.
66	Lin E, Lantos J, Strauss S, Phillips C, Campion T, Navi B, et al. Brain imaging of patients with COVID-19: findings at an academic institution during the height of the outbreak in New York City. American Journal of Neuroradiology. 2020;41(11):2001-8. doi: https://doi.org/10.3174/ajnr.A6793.
67	Lindan CE, Mankad K, Ram D, Kociolek LK, Silvera VM, Boddaert N, et al. Neuroimaging manifestations in children with SARS-CoV-2 infection: a multinational, multicentre collaborative study. The Lancet Child & Adolescent Health. 2021;5(3):167-77. doi: https://doi.org/10.1016/S2352-4642(20)30362-X.
68	Lu Y, Li X, Geng D, Mei N, Wu P-Y, Huang C-C, et al. Cerebral micro-structural changes in COVID-19 patients–an MRI-based 3-month follow-up study. EClinicalMedicine. 2020;25:100484. doi: https://doi.org/10.1016/j.eclinm.2020.100484.
69	Mahammedi A, Ramos A, Bargalló N, Gaskill M, Kapur S, Saba L, et al. Brain and lung imaging correlation in patients with COVID-19: could the severity of lung disease reflect the prevalence of acute abnormalities on neuroimaging? A global multicenter observational study. American Journal of Neuroradiology. 2021;42(6):1008-16. doi: https://doi.org/10.3174/ajnr.A7072.
70	Marcic L, Marcic M, Kojundzic SL, Marcic B, Capkun V, Vukojevic K. Personalized approach to patient with MRI brain changes after SARS-CoV-2 infection. Journal of Personalized Medicine. 2021;11(6):442. doi: https://doi.org/10.3390/jpm11060442.
71	Mekkawy DA, Hamdy S, Abdel-Naseer M, Shehata HS, Halfawy AA, Shalaby NM, et al. Neurological Manifestations in a Cohort of Egyptian Patients with COVID-19: A Prospective, Multicenter, Observational Study. Brain Sciences. 2022;12(1):74. doi: https://doi.org/10.3390/brainsci12010074.
72	Meppiel E, Peiffer-Smadja N, Maury A, Bekri I, Delorme C, Desestret V, et al. Neurologic manifestations associated with COVID-19: a multicentre registry. Clinical Microbiology and Infection. 2021;27(3):458-66. doi: https://doi.org/10.1016/j.cmi.2020.11.005.
73	Metwally MI, Mobashir M, Sweed AH, Mahmoud SM, Hassan AG, ElKashishy K, et al. Post COVID-19 Head and Neck Mucormycosis: MR Imaging Spectrum and Staging. Academic Radiology. 2022;29(5):674-84. doi: https://doi.org/10.1016/j.acra.2021.12.007.
74	Naval‐Baudin P, Rodriguez Caamano I, Rubio‐Maicas C, Pons‐Escoda A, Fernandez Vinas MM, Nunez A, et al. COVID‐19 and ischemic stroke: clinical and neuroimaging findings. Journal of Neuroimaging. 2021;31(1):62-6. doi: https://doi.org/10.1111/jon.12790.
75	Nawabi J, Morotti A, Wildgruber M, Boulouis G, Kraehling H, Schlunk F, et al. Clinical and imaging characteristics in patients with SARS-CoV-2 infection and acute intracranial hemorrhage. Journal of clinical medicine. 2020;9(8):2543. doi: https://doi.org/10.3390/jcm9082543.
76	Niesen M, Trotta N, Noel A, Coolen T, Fayad G, Leurkin-Sterk G, et al. Structural and metabolic brain abnormalities in COVID-19 patients with sudden loss of smell. European journal of nuclear medicine and molecular imaging. 2021;48(6):1890-901. doi: https://doi.org/10.1007/s00259-020-05154-6.
77	Orman G, Desai N, Kralik S, Meoded A, Seghers V, Annapragada A, et al. Neuroimaging offers low yield in children positive for SARS-CoV-2. American Journal of Neuroradiology. 2021;42(5):951-4. doi: https://doi.org/10.3174/ajnr.A7022.
78	Palabiyik F, Akcay N, Sevketoglu E, Hatipoglu N, Sari EE, Inci E. Imaging of multisystem inflammatory disease in children (MIS-C) associated with COVID-19. Academic Radiology. 2021;28(9):1200-8. doi: https://doi.org/10.1016/j.acra.2021.05.030.
79	Paterson RW, Brown RL, Benjamin L, Nortley R, Wiethoff S, Bharucha T, et al. The emerging spectrum of COVID-19 neurology: clinical, radiological and laboratory findings. Brain. 2020;143(10):3104-20. doi: https://doi.org/10.1093/brain/awaa240.
80	Pons-Escoda A, Naval-Baudín P, Majós C, Camins A, Cardona P, Cos M, et al. Neurologic involvement in COVID-19: cause or coincidence? A neuroimaging perspective. American Journal of Neuroradiology. 2020;41(8):1365-9. doi: https://doi.org/10.3174/ajnr.A6627.
81	Qin Y, Wu J, Chen T, Li J, Zhang G, Wu D, et al. Long-term microstructure and cerebral blood flow changes in patients recovered from COVID-19 without neurological manifestations. The Journal of clinical investigation. 2021;131(8). doi: https://doi.org/10.1172/JCI147329.
82	Radmanesh A, Derman A, Lui YW, Raz E, Loh JP, Hagiwara M, et al. COVID-19–associated diffuse leukoencephalopathy and microhemorrhages. Radiology. 2020;297(1):E223-E7. doi: https://doi.org/10.1148/radiol.2020202040.
83	Rapalino O, Pourvaziri A, Maher M, Jaramillo-Cardoso A, Edlow B, Conklin J, et al. Clinical, imaging, and lab correlates of severe COVID-19 leukoencephalopathy. American Journal of Neuroradiology. 2021;42(4):632-8. doi: https://doi.org/10.3174/ajnr.A6966.
84	Rehmani R, Segan S, Maddika SR, Lei YW, Broka A. Spectrum of neurologic & neuroimaging manifestation in COVID-19. Brain, behavior, & immunity-health. 2021;13:100238. doi: https://doi.org/10.1016/j.bbih.2021.100238.
85	Remsik J, Wilcox JA, Babady NE, McMillen TA, Vachha BA, Halpern NA, et al. Inflammatory leptomeningeal cytokines mediate COVID-19 neurologic symptoms in cancer patients. Cancer Cell. 2021;39(2):276-83. e3. doi: https://doi.org/10.1016/j.ccell.2021.01.007.
86	Rhally A, Griffa A, Kremer S, Uginet M, Breville G, Stancu P, et al. C-reactive protein and white matter microstructural changes in COVID-19 patients with encephalopathy. Journal of Neural Transmission. 2021;128:1899-906. doi: https://doi.org/10.1007/s00702-021-02429-6.
87	Rifino N, Censori B, Agazzi E, Alimonti D, Bonito V, Camera G, et al. Neurologic manifestations in 1760 COVID-19 patients admitted to Papa Giovanni XXIII hospital, Bergamo, Italy. Journal of neurology. 2021;268(7):2331-8. doi: https://doi.org/10.1007/s00415-020-10251-5.
88	Rouyer O, Pierre-Paul IN, Balde AT, Jupiter D, Bindila D, Geny B, et al. High prevalence of deep venous thrombosis in non-severe COVID-19 patients hospitalized for a neurovascular disease. Cerebrovascular diseases extra. 2020;10(3):174-80. doi: https://doi.org/10.1159/000513295.
89	Sabayan B, Moghadami M, Assarzadegan F, Komachali SH-A, Poorsaadat L, Babaeepour Z, et al. COVID-19 respiratory illness and subsequent cerebrovascular events, the initial iranian experience. Journal of Stroke and Cerebrovascular Diseases. 2021;30(1):105454. doi: https://doi.org/10.1016/j.jstrokecerebrovasdis.2020.105454.
90	Saleh RA, Shaban E. COVID-19 neurological manifestations: correlation of cerebral MRI imaging and lung imaging—Observational study. Egyptian Journal of Radiology and Nuclear Medicine. 2021;52(1):1-11. doi: https://doi.org/10.1186/s43055-021-00630-x.
91	Sandoval F, Julio K, Mendez G, Valderas C, Echeverria AC, Perinetti MJ, et al. Neurologic features associated with SARS-CoV-2 infection in children: a case series report. Journal of Child Neurology. 2021;36(10):853-66. doi: https://doi.org/10.1177/0883073821989164.
92	Sawlani V, Scotton S, Nader K, Jen J, Patel M, Gokani K, et al. COVID-19-related intracranial imaging findings: a large single-centre experience. Clinical radiology. 2021;76(2):108-16. doi: https://doi.org/10.1016/j.crad.2020.09.002.
93	Scullen T, Keen J, Mathkour M, Dumont AS, Kahn L. Coronavirus 2019 (COVID-19)–associated encephalopathies and cerebrovascular disease: the new orleans experience. World neurosurgery. 2020;141:e437-e46. doi: https://doi.org/10.1016/j.wneu.2020.05.192.
94	Sollini M, Morbelli S, Ciccarelli M, Cecconi M, Aghemo A, Morelli P, et al. Long COVID hallmarks on [18F] FDG-PET/CT: a case-control study. European journal of nuclear medicine and molecular imaging. 2021;48(10):3187-97. doi: https://doi.org/10.1007/s00259-021-05294-3.
95	Strauss S, Lantos J, Heier L, Shatzkes D, Phillips C. Olfactory bulb signal abnormality in patients with COVID-19 who present with neurologic symptoms. American Journal of Neuroradiology. 2020;41(10):1882-7. doi: https://doi.org/10.3174/ajnr.A6751.
96	Triay R, Ansari J, Winter V, Riel-Romero RMS, Gonzalez-Toledo E, Gavins FN, et al. The Spectrum of Acute Cerebrovascular Disease in Patients Hospitalized with COVID-19 Diagnosis at OLSU-S. 2021. doi: https://doi.org/10.3390/biomedicines10020435.
97	Tuma RL, Guedes BF, Carra R, Iepsen B, Rodrigues J, Camelo-Filho AE, et al. Clinical, cerebrospinal fluid, and neuroimaging findings in COVID-19 encephalopathy: a case series. Neurological Sciences. 2021;42:479-89. doi: https://doi.org/10.1007/s10072-020-04946-w.
98	Uginet M, Breville G, Assal F, Lövblad KO, Vargas MI, Pugin J, et al. COVID‐19 encephalopathy: Clinical and neurobiological features. Journal of medical virology. 2021;93(7):4374-81. doi: https://doi.org/10.1002/jmv.26973.
99	Xiong W, Mu J, Guo J, Lu L, Liu D, Luo J, et al. New onset neurologic events in people with COVID-19 in 3 regions in China. Neurology. 2020;95(11):e1479-e87. doi: https://doi.org/10.1212/WNL.0000000000010034.
100	Yadav T, Tiwari S, Gupta A, Garg PK, Khera PS, Rajagopal R, et al. Magnetic Resonance Imaging in Coronavirus Disease-2019 Associated Rhino-Orbital-Cerebral Mucormycosis (CA-ROCM)-Imaging Analysis of 50 Consecutive Patients. Current Problems in Diagnostic Radiology. 2022;51(1):112-20. doi: https://doi.org/10.1067/j.cpradiol.2021.09.004.
101	Yoon B, Buch K, Lang M, Applewhite B, Li M, Mehan W, et al. Clinical and neuroimaging correlation in patients with COVID-19. American Journal of Neuroradiology. 2020;41(10):1791-6. doi: https://doi.org/10.3174/ajnr.A6717.
102	Khair AM, Nikam R, Husain S, Ortiz M, Kaur G. Para and Post-COVID-19 CNS Acute Demyelinating Disorders in Children: A Case Series on Expanding the Spectrum of Clinical and Radiological Characteristics. Cureus. 2022;14(3):1-12. doi:10.7759/cureus.23405
103	Avila M, Tan YY, Hernandez R, Zuberi H, Rivera VM. Multiple Sclerosis and Neuromyelitis Optica Spectrum Disorder: Onset Following Acute COVID-19 Infection, a Case Series. Neurol Ther. 2023;12(1):319-327. doi:10.1007/s40120-022-00418-9
104	Applewhite BP, Buch K, Yoon BC, et al. Lung apical findings in coronavirus disease (COVID-19) infection on neck and cervical spine CT. Emerg Radiol. 2020;27(6):731-735. doi:10.1007/s10140-020-01822-0
105	Abrams RMC, Safavi F, Tuhrim S, Navis A, Steinberger J, Shin SC. MRI negative myelopathy post mild SARS-CoV-2 infection: vasculopathy or inflammatory myelitis? J Neurovirol. 2021;27(4):650-655. doi:10.1007/s13365-021-00986-w
106	Mahammedi A, Saba L, Vagal A, et al. Imaging of neurologic disease in hospitalized patients with COVID-19: An italian multicenter retrospective observational study. Radiology. 2020;297(2):E270-E273. doi:10.1148/RADIOL.2020201933
107	Mehan WA, Yoon BC, Lang M, Li MD, Rincon S, Buch K. Paraspinal Myositis in Patients with COVID-19 Infection. AJNR Am J Neuroradiol. 2020;41(10):1949-1952. doi:10.3174/ajnr.A6711
108	Dressing A, Bormann T, Blazhenets G, Schroeter N, Walter LI, Thurow J, August D, Hilger H, Stete K, Gerstacker K, Arndt S, Rau A, Urbach H, Rieg S, Wagner D, Weiller C, Meyer PT, Hosp JA. Neuropsychologic Profiles and Cerebral Glucose Metabolism in Neurocognitive Long COVID Syndrome. J Nucl Med. 2022 Jul;63(7):1058-1063. doi: 10.2967/jnumed.121.262677
109	Rau A, Schroeter N, Blazhenets G, Dressing A, Walter LI, Kellner E, Bormann T, Mast H, Wagner D, Urbach H, Weiller C, Meyer PT, Reisert M, Hosp JA. Widespread white matter oedema in subacute COVID-19 patients with neurological symptoms. Brain. 2022 Sep 14;145(9):3203-3213. doi: 10.1093/brain/awac045.
110	Faro SH, Manmatharayan A, Leiby B, Jain N, Mohamed FB, Talekar KS, Doshi A, Jambor I, Chang S, Finkelstein M, Kremer S, Lersy F, Lindgren B, Figueiredo NM, Gerevini S, Napolitano A, Jain R, Dogra S, Pillai JJ, Ryan D, Jager R, Carletti F, Mian A, Kaliev A, Anand P, Takahashi C, Murat A, Colen R, Mansueto G, Pizzini F. Neuroimaging findings in 4342 hospitalized COVID-19 subjects: A multicenter rep…
